# Supplementary material for: Environmental and Rhizosphere Microbiome Drivers of Metabolic Profiles in Gastrodia elata: An Integrative Analysis of Soil, Metabolomics and Anti-Inflammatory Readouts
Source: Foods. 2025 Dec 11;14(24):4265. doi: 10.3390/foods14244265 (PMC12731933; doi:10.3390/foods14244265)
Supplement: Supplementary file 1 [file foods-14-04265-s001.zip]

Archive with 2 entries (2 files):
- differential metabolite.xlsx
- supplementary materials.pdf
