# Supplementary material for: Environmental and Rhizosphere Microbiome Drivers of Metabolic Profiles in Gastrodia elata: An Integrative Analysis of Soil, Metabolomics and Anti-Inflammatory Readouts
Source: Foods. 2025 Dec 11;14(24):4265. doi: 10.3390/foods14244265 (PMC12731933; doi:10.3390/foods14244265)
Supplement: Supplementary file 1 [file foods-14-04265-s001.zip › differential metabolite.xlsx]

## Sheet: Sheet1
Index	Compounds	Class I	Class II	Formula	RT (min)	Adduct	CAS	DX_vs_MB_VIP	DX_vs_MB_P-value	DX_vs_MB_Fold_Change	HZ_vs_LQ_VIP	HZ_vs_LQ_P-value	HZ_vs_LQ_Fold_Change	LQ_vs_ZX_VIP	LQ_vs_ZX_P-value	LQ_vs_ZX_Fold_Change	MB_vs_HZ_VIP	MB_vs_HZ_P-value	MB_vs_HZ_Fold_Change	XCB_vs_DX_VIP	XCB_vs_DX_P-value	XCB_vs_DX_Fold_Change	YS_vs_XCB_VIP	YS_vs_XCB_P-value	YS_vs_XCB_Fold_Change	ZX_vs_YS_VIP	ZX_vs_YS_P-value	ZX_vs_YS_Fold_Change
MW0054771	[(2R,3R,4R,5R,6S,7S,8R,13R,14R,16S,17S,18R)-8-acetyloxy-5,7,14-trihydroxy-6,16,18-trimethoxy-13-(methoxymethyl)-11-methyl-11-azahexacyclo[7.7.2.12,5.01,10.03,8.013,17]nonadecan-4-yl] benzoate	Alkaloids	Terpenoid alkaloids	C33H45NO11	5.0619	[M+H]+	2752-64-9	1.13159	0.0432498	0.249619	0.617831	0.373104	0.637445	1.31666	0.000663493	0.314136	0.251612	0.48709	0.578372	1.37901	0.00684379	19.3944	1.35381	0.0383355	0.537445	1.41496	0.00520614	3.31853
MEDN1677	2'-Adenylic acid	Nucleotides and derivatives	Nucleotides and derivatives	C10H14N5O7P	0.8505	[M+H]+	130-49-4	1.284	0.0191688	0.572547	0.463379	0.484087	1.1888	0.870583	0.147229	0.75017	1.17037	0.0644976	1.60274	1.38786	0.00202621	2.24921	1.28901	0.00438315	0.421941	0.797962	0.248917	1.28759
MEDN1593	4-Hydroxy-3-methoxybenzenemethanol	Phenolic acids	Phenolic acids	C8H10O3	6.4844	[M+H-H2O]+	498-00-0	0.532114	0.454809	0.985175	1.1823	0.0253074	0.758797	1.32517	0.00415174	0.666027	1.38552	0.00334457	1.91747	0.231283	0.792297	0.989007	1.11557	0.0578613	0.583523	1.1619	0.0534815	1.81503
MW0049106	Cyclopamine	Alkaloids	Terpenoid alkaloids	C27H41NO2	6.1837	[M+H]+	4449-51-8 | 11051-96-0	0.786184	0.290384	1.08369	1.33225	0.00396207	1.80639	0.812781	0.242819	1.33284	1.41572	4.42127e-07	0.383466	1.31232	0.0153009	1.36595	1.36118	0.000736159	0.366496	1.14205	0.127123	1.99653
MW0139382	Plantaginin	Heterocyclic compounds	Heterocyclic compounds	C21H20O11	4.5877	[M+H]+	26046-94-6	1.33967	0.00694864	13.9316	0.791596	0.218943	0.647581	0.742505	0.291262	0.640919	1.15308	0.0500206	0.391979	1.30094	0.0187555	0.559454	1.07742	0.103631	1.325	1.0888	0.103448	0.595194
MW0138533	Isorhamnetin 3-O-alpha-rhamnopyranosyl-(1-2)-beta-galactopyranoside	Flavonoids	Flavones	C28H32O16	4.6075	[M+H]+	107740-46-5	1.27864	0.00208213	69.0578	1.35456	0.00126135	0.467558	1.14878	0.076384	0.786802	1.21984	0.00314806	0.080762	1.43263	0.00163206	0.268375	1.38544	0.000499186	2.82188	1.3348	0.00469959	0.643575
MW0138675	3''-O-L-Rhamnopyranosylastragalin	Flavonoids	Flavones	C27H30O15	4.5678	[M+H]+	28447-29-2	1.37348	0.0042069	14.1672	0.844656	0.190875	0.73832	1.13862	0.0255763	0.61201	1.39887	0.0189977	0.20016	1.38588	0.00998362	0.596497	1.38743	0.00447245	1.74159	1.26565	0.0451032	0.751244
MW0104181	3-Oxoglutaric acid	Organic acids	Organic acids	C5H6O5	1.1236	[M+H-2H2O]+	542-05-2	0.831528	0.227359	1.17428	0.886312	0.168979	1.11369	0.980501	0.210471	0.644955	0.180505	0.814167	1.01631	1.27368	0.067789	0.69444	1.38761	0.000541216	1.49234	0.300045	0.627309	1.12565
MEDN0838	N-Methyl-D-aspartic acid	Amino acids and derivatives	Amino acids and derivatives	C5H9NO4	2.5413	[M+H]+	6384-92-5	1.36116	0.000529088	0.373942	1.32522	0.00026197	13.8413	1.29982	0.00225067	0.107036	1.35542	0.0249653	1.29574	1.40847	0.0224313	2.71678	1.34901	0.0305291	0.465305	0.65209	0.372055	1.10199
MW0053722	Glycerol trihexanoate	GL	TG	C21H38O6	6.3044	[M+Na]+	621-70-5	1.27278	0.0260954	0.74399	0.933288	0.226369	1.31116	0.190003	0.860084	1.02038	0.18616	0.744671	0.948266	1.41495	0.00179537	2.02999	1.10555	0.0908664	0.647419	0.600728	0.428064	0.806133
MW0148485	Isorescinnamine, dihydro-	Alkaloids	Alkaloids	C35H44N2O9	7.6138	[M+NH4]+	6335-49-5	0.904255	0.160567	0.752592	0.298471	0.72507	1.09425	0.563511	0.402651	1.26893	0.403968	0.633176	1.09722	0.484933	0.492559	1.25671	0.58674	0.422674	0.760911	0.42983	0.599424	0.912063
MW0107555	Isodesmosine	Heterocyclic compounds	Heterocyclic compounds	C24H40N5O8+	4.1947	[M+H]+	991-01-5	1.08297	0.104628	0.640479	0.340056	0.629563	0.910088	0.16917	0.946967	1.02041	0.494971	0.48734	1.1557	0.500199	0.46867	1.96267	0.199882	0.596363	0.653566	0.135396	0.700277	1.1341
MW0110126	L-Methionine, L-tryptophyl-	Amino acids and derivatives	Amino acids and derivatives	C16H21N3O3S	1.7888	[2M+H]+	21438-63-1	0.21836	0.717502	1.06753	1.34983	0.0130614	0.0452035	1.33708	0.0139864	10.4541	1.28835	0.00935394	2.13613	1.35767	0.0312023	2.819	1.38745	0.023753	0.150501	1.307	0.0338344	2.18727
MW0017137	Nervonic acid	Lipids	Free fatty acids	C24H46O2	6.2241	[M+H-2H2O]+	506-37-6	0.587987	0.46164	0.786415	0.826697	0.216899	0.633547	0.0255796	0.769789	0.88072	1.35224	0.0014751	2.32767	0.030871	0.919172	0.956565	0.028074	0.823232	0.920973	0.0250062	0.80136	1.11134
Lmrn003000	DL-3-Phenyllactic acid	Organic acids	Organic acids	C9H10O3	5.5206	[M+H-2H2O]+	828-01-3	0.772852	0.241653	0.768014	1.21933	0.0125861	1.98346	1.09681	0.134361	0.45604	0.771216	0.265303	0.884401	1.15556	0.0609704	1.8638	0.933523	0.222471	0.758702	0.28736	0.634395	1.15102
MW0006638	Cocaethylene	Others	Lactones	C18H23NO4	4.0962	[M+H]+	529-38-4	1.30032	0.000129537	0.0113323	0.497149	0.467515	0.90088	0.869878	0.40559	1.9697	1.41568	0.000470498	27.1914	0.420515	0.330845	2.95839	0.852553	0.211356	0.0698206	0.461823	0.438956	8.85411
MW0130875	2-Methoxycinnamaldehyde	Phenolic acids	Phenolic acids	C10H10O2	5.6404	[2M+H]+	1504-74-1	0.30845	0.607163	0.847439	1.14732	0.012072	2.6414	0.914486	0.100454	0.544165	0.284514	0.843652	0.944468	0.788507	0.154897	0.453471	0.827712	0.0641325	2.81483	0.919892	0.158379	0.680984
MW0000044	(S)-2-Propylpiperidine	Alkaloids	Alkaloids	C8H17N	5.1421	[M-H+2Na]+	458-88-8	0.0714971	0.801577	1.06157	0.655406	0.34453	0.865436	0.579795	0.40772	1.14319	0.0758285	0.875064	0.986375	0.176268	0.765869	0.924208	0.226208	0.705894	0.939021	0.534718	0.454831	1.11227
MW0000232	Dihydroergotamine	Alkaloids	Alkaloids	C33H37N5O5	4.9428	[M+H]+	6190-39-2	1.31105	0.0327991	1.58627	1.28199	0.0648974	4.20623	0.714705	0.299488	1.43064	1.01495	0.213918	0.623037	1.28669	0.00625596	0.239255	1.28826	0.0054983	5.38298	1.35676	9.78582e-05	0.130557
MEDN1606	N-Acetylarylamine	Benzene and substituted derivatives	Benzene and substituted derivatives	C8H9NO	3.8363	[M+HCOO+2H]+	55576-55-1	1.23654	0.0139833	0.63594	0.256349	0.668157	1.08421	1.26527	0.0187588	1.6125	0.764343	0.303236	0.795898	1.35381	0.0211566	2.05683	1.27908	0.0445726	0.5999	0.714146	0.308878	0.915873
MW0114048	Catalposide	Terpenoids	Monoterpenoids	C22H26O12	3.3146	[M+NH4]+	6736-85-2	0.338297	0.632048	1.04557	1.33027	0.000785146	1.96981	1.30961	0.013061	0.421175	0.302814	0.695875	0.981614	0.793181	0.278123	0.870941	0.812637	0.269663	1.12509	0.992708	0.18047	1.19851
MW0062178	Pristanic acid	Terpenoids	Ditepenoids	C19H38O2	1.1236	[M+H-H2O]+	1189-37-3	0.955863	0.166751	1.14248	0.705884	0.279477	1.12813	1.04235	0.0670321	0.812844	0.076141	0.880566	0.987912	1.34497	0.0267325	0.699864	1.34758	0.0125802	1.50144	0.698924	0.314795	0.919488
MW0126314	Pyridine	Heterocyclic compounds	Heterocyclic compounds	C5H5N	8.8863	[M+H]+	110-86-1	0.521949	0.454457	1.04151	0.117273	0.963893	0.990622	1.26754	0.017989	0.63812	1.15581	0.0682121	1.59411	0.662514	0.38944	0.955873	0.36139	0.660375	0.981129	0.311667	0.713578	1.01597
MW0147323	Cellotetraose	Others	Saccharides	C24H42O21	4.2338	[M+H-H2O]+	38819-01-1	0.591139	0.392157	1.20262	0.980706	0.0944379	1.72897	1.04416	0.0809715	0.570599	0.802503	0.253686	0.769389	0.40599	0.571497	1.11996	0.147681	0.851822	1.03832	0.22886	0.715688	0.942045
MW0000247	Ergocristine	Alkaloids	Alkaloids	C35H39N5O5	5.0619	[M-H+2Na]+	511-08-0	1.00552	0.0718536	0.487574	0.821783	0.192383	0.700627	1.22562	0.00842493	2.93014	0.263732	0.768664	1.08912	1.34117	0.00606315	4.85586	1.37924	0.0211135	0.332256	1.12244	0.0787046	0.568552
MW0009160	Noroxycodone	Benzene and substituted derivatives	Benzene and substituted derivatives	C17H19NO4	5.2709	[2M+H]+	57664-96-7	0.160987	0.887531	0.854278	0.325401	0.67887	1.32618	0.0292864	0.81742	0.844507	0.462483	0.54977	0.605039	0.256607	0.94526	1.09209	0.479106	0.961825	1.05878	0.0157873	0.638089	1.49399
MW0108796	N-Heptanoylhomoserine lactone	Others	Lactones	C11H19NO3	3.7214	[M+HCOO+2H]+	177158-20-2	1.15775	0.00509922	0.267985	1.25837	0.00126457	3.90122	0.633271	0.324042	0.724288	0.686374	0.34078	0.927988	0.567965	0.498045	1.31244	1.29393	0.00539465	2.38262	1.27492	0.00805898	0.455096
MADN0578	3-(Pyrimidin-2-yl)propanoic acid	Heterocyclic compounds	Heterocyclic compounds	C7H8N2O2	4.0569999999999995	[2M+NH4]+	439108-20-0	0.361952	0.607288	0.914994	1.14257	0.101013	0.759525	1.33749	0.00848123	7.09189	1.34497	0.00461676	0.513813	1.39912	0.0121777	3.30848	1.37634	0.028062	0.4184	1.40122	0.000193628	0.285268
MW0128216	(E)-1,7-bis(4-hydroxyphenyl)hept-4-en-3-one	Others	Ketone compounds	C19H20O3	5.1689	[M+Na]+	56973-65-0	1.23189	0.0339246	0.688402	1.35109	0.000594303	4.62093	1.32267	0.0144849	0.282462	0.722922	0.342109	1.04748	1.10306	0.121198	1.51698	0.797535	0.292512	0.801663	0.823348	0.272674	0.873682
MW0141380	13E-Docosenamide	FA	Others	C22H43NO	8.4707	[M+H]+	3061-72-1	0.979818	0.146523	0.611991	0.150929	0.99668	0.998291	0.0716626	0.700416	0.767347	0.40597	0.6778	1.17299	1.088	0.128405	1.73872	1.04479	0.152867	0.608094	0.414124	0.499647	1.71993
MW0110317	Tyrosyl-Valine	Amino acids and derivatives	Amino acids and derivatives	C14H20N2O4	1.1039	[M+Na+HCOOH]+	17355-09-8	1.275	0.000185096	0.130356	0.592095	0.420733	1.35447	1.22908	0.00144674	0.16661	1.37467	0.00037599	3.26676	1.3878	0.000377968	16.6083	1.40833	0.00196781	0.0591508	1.41697	0.000228377	10.5924
MW0106528	DL-Pyroglutamic acid	Organic acids	Organic acids	C5H7NO3	1.1431	[M+H]+	149-87-1 | 16891-48-8	0.223005	0.813939	1.03463	1.2651	0.0065397	0.471487	1.15152	0.043873	1.53322	0.0352208	0.935312	0.984327	1.3564	0.0115227	1.5651	1.34444	0.0218284	0.654853	0.995512	0.199849	1.32531
MW0168432	1,2-bis(heptanoylthio) Glycerophosphocholine	GP	PC	C22H44NO6PS2	4.933	[M-2H+3Na]+	89019-63-6	1.3036	0.0442766	0.236905	0.713988	0.315228	0.691991	1.23727	0.0641956	2.98846	0.523642	0.535697	1.23995	0.672772	0.344388	1.21911	1.10252	0.061003	1.42523	0.300464	0.732595	0.947426
MW0110291	Tyrosylphenylalanine	Amino acids and derivatives	Amino acids and derivatives	C18H20N2O4	2.8179	[M-H+2Na]+	17355-11-2	0.903551	0.131821	0.284922	0.149079	0.885429	1.07581	1.25536	0.0015566	0.0906268	1.17838	0.123744	4.29927	0.907583	0.0705713	2.82222	1.253	0.0348234	0.151908	1.35278	0.0018201	19.5307
MEDP0338	LysoPC 16:0	Lipids	LPC	C24H50NO7P	6.7031	[M+H]+	17364-16-8	1.21821	0.161936	0.19562	1.02157	0.196171	4.35954	1.2457	0.0746779	0.0894126	1.00209	0.199985	3.13175	0.0680575	0.721982	1.14907	0.140129	0.99217	1.00395	1.26696	0.109806	3.62996
MW0114212	alpha-D-Galactose 1-phosphate	Others	Saccharides	C6H13O9P	0.6928	[M-H+2K]+	2255-14-3	0.96572	0.118097	1.22063	0.978494	0.0897382	1.63318	0.777051	0.240333	0.703303	0.0978528	0.943808	1.01033	1.23793	0.0194393	0.500712	1.18275	0.0261255	1.90854	0.995643	0.138143	0.738735
MW0108412	N-(2-Oxotetrahydrofuran-3-YL)octanamide	Alcohol and amines	Amines	C12H21NO3	2.1834	[M+H-H2O]+	147852-84-4	0.94025	0.219186	1.13429	1.32955	0.00220962	1.61112	1.18306	0.032659	0.758911	1.40317	0.00439091	0.812123	1.08313	0.0972518	0.803109	1.21972	0.0273464	1.34269	1.14082	0.0565271	0.823346
MW0103150	Xanthorrhizol	Phenolic acids	Phenolic acids	C15H22O	6.812	[M+]+	30199-26-9	0.414715	0.554716	1.34024	1.01064	0.0655259	1.7889	1.11261	0.0171862	0.444996	1.09363	0.0471075	0.418653	0.123695	0.643949	1.28453	0.739538	0.226938	0.366698	1.1389	0.00317438	4.753
MW0063674	Steviobioside	Terpenoids	Terpene	C32H50O13	3.1096	[M+Na]+	41093-60-1	0.0790596	0.708451	0.840115	0.986024	0.13128	2.01135	1.17845	0.0339694	0.31332	0.173944	0.987281	1.0068	0.857922	0.290228	0.646797	0.897163	0.201358	0.593998	1.28874	0.0254231	4.88302
MW0114924	Di-N-acetylchitobiose	Others	Saccharides	C16H28N2O11	4.2143	[M+H]+	13088-78-3	0.197193	0.696088	0.842754	0.539503	0.413874	1.50704	0.629824	0.350765	1.80212	0.597775	0.379633	0.649747	0.945811	0.157306	1.34896	0.075535	0.657615	1.20912	0.875845	0.214487	0.412264
MW0114697	Lacto-N-fucopentoase-3	Others	Saccharides	C32H55NO25	4.0374	[M+Na]+	25541-09-7	1.0942	0.174944	2.32311	1.27477	0.0653033	0.242829	1.24661	0.0832645	3.04549	1.00517	0.140959	0.669963	0.43925	0.547052	0.780868	0.231974	0.871246	0.935096	0.533077	0.623674	1.18984
MW0005557	5-Aminoimidazole-4-carboxamide	Alcohol and amines	Amines	C4H6N4O	2.7555	[M+H]+	360-97-4	1.20528	0.035109	3.15654	1.26348	0.004265	2.23776	1.27413	0.00648295	0.370779	1.26691	0.00873528	0.34118	0.586528	0.413592	0.794898	1.35383	0.00179029	4.10873	1.39997	0.000373523	0.342656
MW0002703	2-Aminobenzamide	Benzene and substituted derivatives	Benzene and substituted derivatives	C7H8N2O	3.0404	[M+]+	88-68-6	0.335642	0.623085	0.939926	1.29525	0.00215413	0.557475	1.23514	0.00809065	1.5749	0.259262	0.717565	1.05123	0.107164	0.879342	1.01209	0.438669	0.535552	1.06537	0.375643	0.597982	1.06908
MW0127754	(+)-Medicarpin	Flavonoids	Other Flavonoids	C16H14O4	5.9213	[2M+NH4]+	33983-39-0 | 33983-40-3	1.32144	0.00320964	0.40639	1.16419	0.0909798	5.57759	0.970383	0.121442	0.357148	1.0371	0.0989391	1.75262	1.27881	0.0508069	1.93622	1.15437	0.118043	0.658759	1.06371	0.0812712	0.552574
MEDN1523	Bicine	Amino acids and derivatives	Amino acids and derivatives	C6H13NO4	2.7784	[M+CH3CN+H]+	150-25-4	1.07711	0.118125	1.37955	1.21179	0.0431251	1.27186	0.922176	0.16927	1.1454	1.35482	0.00978268	0.671156	0.204652	0.772791	0.95762	0.327018	0.647747	1.06955	1.1694	0.113029	0.723851
MW0108646	N-Acetylproline	Amino acids and derivatives	Amino acids and derivatives	C7H11NO3	2.3027	[M+H]+	68-95-1	1.09382	0.0508134	1.90753	1.30611	0.00149683	0.497255	0.469995	0.48134	0.928312	0.157705	0.713003	1.12603	1.32797	0.0477632	0.655931	1.34653	0.0114623	1.48411	0.228771	0.729672	1.03605
MW0011520	trans-3-Hexen-1-ol	Alcohol and amines	Alcohols	C6H12O	0.7716	[M+NH4]+	928-97-2 | 544-12-7	1.34586	0.0117467	1.74196	1.3347	0.0131299	0.509618	1.34207	0.00708785	3.44159	1.38067	0.00122588	0.748098	1.40076	0.00551208	0.57632	1.29706	0.0128724	1.30425	1.41044	0.000816786	0.582068
MW0125208	Monocrotaline	Alkaloids	Pyrrole alkaloids	C16H23NO6	1.3976	[M-H+2Na]+	315-22-0	1.13802	0.120397	1.54124	0.681567	0.307277	0.777094	1.11045	0.0336133	0.601121	1.11071	0.0679391	1.32564	0.00130333	0.917726	1.03032	0.616715	0.423157	0.77181	1.15661	0.0527913	1.31762
MW0109354	Pro-Asp	Amino acids and derivatives	Amino acids and derivatives	C9H14N2O5	1.7905	[M+H]+	85227-98-1	0.270264	0.772547	0.975692	1.34617	0.0110569	0.280886	1.32556	0.00862341	3.26109	1.27518	0.0310986	1.19722	1.21144	0.118281	1.8599	1.30134	0.0706255	0.376409	1.11888	0.0713724	1.33497
MW0115141	Physostigmine	Heterocyclic compounds	Heterocyclic compounds	C15H21N3O2	4.6674	[M+H]+	57-47-6	1.31075	0.00625532	0.0568805	0.0820939	0.789363	0.86961	0.530728	0.422256	1.63981	0.984432	0.151907	1.62603	1.25557	0.131068	8.90036	0.463294	0.427004	0.64181	0.459136	0.518343	1.32732
MW0126737	Tetrahydropapaveroline	Alkaloids	Isoquinoline alkaloids	C16H17NO4	3.8333	[M+H]+	4747-99-3	1.19955	0.0432229	0.729041	1.17301	0.103376	1.48743	1.23099	0.0212739	1.40932	1.11591	0.154951	0.741846	1.28138	0.0313274	1.65158	1.21976	0.048777	0.660594	1.03296	0.102161	0.808449
MW0107036	Glu-Thr	Amino acids and derivatives	Amino acids and derivatives	C9H16N2O6	1.0447	[M+H-H2O]+	6875-80-5	0.115185	0.950529	0.972858	1.32539	0.011757	0.56674	1.1959	0.0143724	2.71962	0.948959	0.212634	0.684721	0.711761	0.350163	1.46923	0.861994	0.192023	0.608243	0.105399	0.831046	1.08987
MW0113887	alpha,beta-Trehalose	Others	Saccharides	C12H22O11	0.7521	[M-H+2K]+	585-91-1	1.2884	0.0513162	3.60148	1.17403	0.101994	2.06229	1.15687	0.0258359	0.697013	1.28575	0.0728436	0.382908	1.41032	0.033132	0.0562011	1.3838	0.000738278	16.1448	1.38896	0.00200208	0.555977
MW0000156	Brucine	Alkaloids	Plumerane	C23H26N2O4	5.9414	[M+H]+	357-57-3	0.913854	0.2525	0.623289	0.56224	0.458505	0.779509	1.11769	0.12905	1.84993	0.0706084	0.944992	1.02553	1.18365	0.141639	1.84142	0.782888	0.295497	0.700507	0.449853	0.529884	0.841044
MW0103373	3-Methyluridine	Nucleotides and derivatives	Nucleotides and derivatives	C10H14N2O6	2.4023	[M+NH4]+	2140-69-4	0.69879	0.289572	0.868156	0.828063	0.207808	0.547448	0.32924	0.695803	0.894653	1.00737	0.133863	1.83152	1.42506	0.000178401	2.35856	1.255	0.0180738	0.392175	0.740486	0.286474	1.38825
MW0108583	N-3-oxo-tetradec-7(Z)-enoyl-L-Homoserine lactone	Others	Lactones	C18H29NO4	6.0627	[M+H]+	482598-46-9	0.983011	0.11421	1.48425	1.29929	0.0279324	0.496783	1.27957	0.00903763	2.75162	0.733906	0.300064	1.23428	0.190888	0.847173	0.957869	1.05641	0.126388	0.60515	0.982515	0.128952	0.688901
MW0168622	4-Phenyl-1,2,3-thiadiazole	Benzene and substituted derivatives	Benzene and substituted derivatives	C8H6N2S	2.9159	[M+]+	25445-77-6	0.828163	0.24959	1.41448	1.05764	0.0784543	1.6189	0.479751	0.669289	1.24356	0.731838	0.355308	0.858566	0.566685	0.491355	0.769977	0.222037	0.978732	0.990574	0.942523	0.199446	0.536261
MW0009814	Sulfometuron-methyl	Benzene and substituted derivatives	Benzene and substituted derivatives	C15H16N4O5S	5.1816	[M+CH3CN+H]+	74222-97-2	1.37251	0.000970409	0.511973	1.30395	0.00563867	2.72797	1.26918	0.0130927	0.354949	1.40125	0.00431173	1.32826	1.3083	0.0768595	2.00291	0.814094	0.234715	0.733334	0.175752	0.870889	1.03396
MW0104699	Spermidic acid	Organic acids	Organic acids	C7H13NO4	0.9076	[M+HCOO+2H]+	4386-03-2	0.00559084	0.969053	1.00812	0.468158	0.636352	1.11854	0.414163	0.627914	1.20352	0.672254	0.369297	0.87735	1.23684	0.0796809	0.527996	0.251898	0.829435	0.947876	0.794567	0.30284	1.67814
MW0116253	N-1,3-benzoxazol-2-ylguanidine	Benzene and substituted derivatives	Benzene and substituted derivatives	C8H8N4O	2.8573	[M+CH3CN+H]+	39123-82-5	1.24427	0.0168546	0.766856	0.895048	0.147613	1.53533	0.791092	0.27323	0.748373	0.450221	0.492413	0.894348	1.41947	0.00119249	0.504659	1.31438	0.0505516	2.00199	0.963157	0.165271	1.25602
MW0122652	1,3,7,8-Tetramethylxanthine	Heterocyclic compounds	Heterocyclic compounds	C9H12N4O2	1.2017	[M+CH3CN+Na]+	832-66-6	1.29811	0.0405085	2.72376	1.09345	0.0882324	1.47792	0.9768	0.0996797	1.34867	1.31493	0.0360788	0.494648	1.31564	0.0303075	0.378818	1.21252	0.0556541	2.08804	1.27208	0.0620565	0.47077
MEDP0790	4-Methoxybenzaldehyde	Phenolic acids	Phenolic acids	C8H8O2	5.3407	[2M+Na]+	123-11-5	1.34857	0.000348988	2.20244	1.24599	0.00702507	2.119	0.243791	0.80351	0.951689	1.40411	0.00570981	0.229744	0.0502847	0.856844	1.03307	0.167524	0.849874	1.04257	0.367548	0.610561	0.909886
MW0119718	3-Methyluric acid	Organic acids	Organic acids	C6H6N4O3	0.7909	[M+H]+	605-99-2	1.08046	0.0825225	1.55862	1.30697	0.0115746	0.612097	1.06524	0.0616706	0.823178	0.197577	0.91274	0.97824	1.33916	0.0138662	0.768386	0.190173	0.806289	1.01952	1.36804	0.00433092	1.6616
MW0008581	Rodaplutin	Benzene and substituted derivatives	Benzene and substituted derivatives	C24H39N9O7	3.5636	[M+H]+	108351-49-1 | 113667-06-4	1.02281	0.136205	0.797395	1.29753	0.0367201	0.439006	1.23197	0.0515302	1.82129	1.22467	0.0776705	1.38717	1.33623	0.00819081	0.630071	0.49747	0.531258	0.898039	1.32443	0.00478603	1.99831
MEDP0362	D-(+)-Neopterin	Alkaloids	Alkaloids	C9H11N5O4	0.7125	[M+H-H2O]+	2009-64-5	0.978968	0.133085	1.08971	0.466041	0.5444	0.945591	1.17566	0.0246187	0.8509	0.9115	0.217042	1.12994	0.370448	0.649226	0.968108	1.32146	0.0310194	0.729373	1.39599	0.00132955	1.42948
MW0129933	1-O-trans-Cinnamoyl-beta-D-glucopyranose	Phenolic acids	Phenolic acids	C15H18O7	2.065	[M+NH4]+	40004-96-4	1.33975	0.00357403	0.588314	1.32183	0.00258774	1.3618	1.27375	0.00993516	0.730538	1.41259	7.70312e-05	1.61786	1.22877	0.0396912	0.75527	1.18623	0.044273	1.24922	1.02696	0.117599	1.11932
MW0158726	Tyr-Pro-Phe	Amino acids and derivatives	Amino acids and derivatives	C23H27N3O5	2.8376	[M+H]+	72122-59-9	1.1125	0.0478291	0.780919	1.24398	0.0603213	0.606307	1.30627	0.0186789	2.92815	0.84603	0.214684	0.918405	1.3911	0.00204377	1.76799	1.29819	0.0157484	0.618717	1.08776	0.0983603	0.717963
MW0052505	Ecdysone	Organic acids	Organic acids	C27H44O6	7.4558	[M+H-2H2O]+	3604-87-3	1.21527	0.0157539	1.86915	1.33719	0.0136726	0.112602	1.17589	0.0129923	2.69209	1.28239	0.0493319	2.61267	0.947293	0.093163	0.506021	0.342779	0.799634	1.11046	0.322696	0.576019	1.20217
MW0106675	Ethyl N-acetyl-L-tyrosinate	Amino acids and derivatives	Amino acids and derivatives	C13H17NO4	4.4691	[M+HCOO+2H]+	840-97-1	0.745607	0.284754	0.827788	0.0449206	0.867834	0.959861	1.25997	0.0118648	0.385375	1.17909	0.065491	1.60393	0.574042	0.48715	0.884912	0.091243	0.876067	0.970313	1.37532	0.00243182	2.37133
MW0138010	Neuronica	Others	Lactones	C14H14O3	5.3816	[M+H-H2O]+	3155-48-4 | 1635-33-2 | 500-64-1	1.23959	0.0360712	0.693282	1.31132	0.00122484	3.61167	0.755583	0.310352	0.595512	0.0232695	0.927709	1.00762	0.404943	0.71098	0.928872	1.06047	0.133215	1.42752	1.13725	0.0790931	0.501946
MW0053734	Glycerophospho-N-Palmitoyl Ethanolamine	GP	PE	C21H44NO7P	8.7574	[M+H]+	100575-09-5	1.35618	0.000395417	0.712037	0.968197	0.134629	1.23857	1.20134	0.0179932	0.755004	1.30632	0.0207202	1.47264	1.15796	0.0732874	1.1078	0.812823	0.237534	0.915066	0.0955611	0.928488	1.00604
MW0107062	Glycylglycyl-L-histidine	Amino acids and derivatives	Amino acids and derivatives	C10H15N5O4	2.2828	[2M+K]+	7451-76-5 | 93404-95-6	1.19599	0.0739998	1.3213	1.34192	7.47161e-06	12.725	1.32748	7.66849e-05	0.102316	1.20079	0.0320246	0.892292	1.41379	0.00739843	0.384375	0.617177	0.30719	1.83068	0.138651	0.845446	0.925808
MW0152626	Leu-Ser	Amino acids and derivatives	Amino acids and derivatives	C9H18N2O4	1.2084	[2M+K]+	6209-12-7	0.913568	0.196557	0.704858	0.635735	0.366816	1.13068	1.21812	0.014913	2.12424	0.625228	0.427359	0.858698	1.07291	0.109405	1.3743	0.146895	0.864922	0.97045	1.22329	0.0412481	0.515771
MW0009418	2-Cyclohexyl-2-hydroxy-2-phenylacetic acid	Benzene and substituted derivatives	Benzene and substituted derivatives	C14H18O3	6.553999999999999	[M+HCOO+2H]+	4335-77-7 | 50896-04-3	0.282191	0.690547	1.04302	0.692607	0.344849	0.862338	0.787959	0.241097	1.23241	0.984492	0.153321	1.16832	0.631934	0.413267	0.892101	0.829503	0.283358	1.15039	1.18431	0.053343	0.752402
MW0168309	12-Oxo-2,3-dinor-10,15-phytodienoic acid	Organic acids	Organic acids	C16H24O3	6.8424	[2M+Na]+	197247-23-7	1.25692	0.0586922	1.44997	1.26227	0.00764268	0.785711	1.22337	0.019674	1.58087	1.16815	0.0740136	0.881697	1.01867	0.138503	0.808238	0.281786	0.763772	1.02684	1.13791	0.0901266	0.758792
MEDN0812	4-Hydroxystyrene	Phenolic acids	Phenolic acids	C8H8O	2.739	[2M+NH4]+	2628-17-3	0.778549	0.215567	2.11125	0.445937	0.497875	1.25999	0.81153	0.234478	0.767425	0.867987	0.191529	0.522293	0.174409	0.587469	0.807574	1.36833	0.0262955	2.76875	1.31729	0.0183522	0.419445
MW0126137	Picrotin	Heterocyclic compounds	Heterocyclic compounds	C15H18O7	4.4887	[M+NH4]+	21416-53-5	1.30832	0.00288864	2.30803	1.3138	0.000312412	0.238158	1.34204	0.00140406	3.81666	0.486046	0.506817	0.826861	0.404776	0.826911	0.924345	0.892283	0.262583	1.50191	1.39687	0.00321182	0.415242
MW0129511	1-(2,6-Dihydroxy-4-methoxyphenyl)-3-(4-methoxyphenyl)propan-1-one	Others	Ketone compounds	C17H18O5	5.252000000000001	[M+CH3CN+H]+	35241-54-4	1.3447	1.18213e-05	0.0695003	1.30145	0.0493228	3.42721	1.34331	0.00459575	0.0863045	1.40301	2.12489e-05	10.1011	1.3412	0.00165206	4.03244	1.22085	0.0104332	0.39928	1.2786	0.00399095	2.99106
MW0000125	Ambelline	Alkaloids	Alkaloids	C18H21NO5	2.1438	[M+K+HCOOH]+	3660-62-6	1.19491	0.016102	1.78839	1.34332	7.41973e-06	7.88694	1.31366	0.0100774	0.195625	1.3431	0.00523004	0.389155	0.0966469	0.917367	0.989808	0.853329	0.216616	0.87378	0.375001	0.575563	1.07679
MW0132606	3',4'-Dimethoxyflavone	Flavonoids	Flavones	C17H14O4	4.9627	[M+H]+	4143-62-8	1.3521	0.00111347	0.282922	0.915517	0.153871	0.443861	1.314	0.0129808	0.133051	1.33591	0.00034814	16.7147	1.10198	0.0723106	1.37541	1.37709	0.0113802	0.353569	1.40681	0.0162549	7.36314
MW0112064	2-Acetylpyrrole	Heterocyclic compounds	Heterocyclic compounds	C6H7NO	4.7071	[M+]+	1072-83-9	0.401935	0.548441	0.817504	1.27286	0.00495612	2.08344	1.23868	0.023602	0.431151	1.04604	0.131609	0.631865	0.97951	0.145987	1.29314	1.2713	0.0532128	1.7999	0.30709	0.667725	0.925938
MW0120534	4-Hydroxy-6-methyl-2-pyrone	Others	Ketone compounds	C6H6O3	4.684	[M+H]+	675-10-5 | 70254-61-4	1.12652	0.0540242	1.45782	1.08813	0.149318	1.49991	1.13823	0.110781	0.535695	1.16516	0.0827417	0.573855	0.960535	0.225478	1.28015	0.614034	0.387116	1.17505	0.0986823	0.959198	0.988993
MW0054292	Lauroyl diethanolamide	FA	Others	C16H33NO3	6.6733	[M+CH3CN+H]+	120-40-1	1.0263	0.0798399	1.52969	0.671059	0.284225	1.61834	1.19937	0.0495401	0.367529	0.111647	0.976223	0.990248	1.12262	0.0921734	1.45395	0.987751	0.113386	0.669603	0.365043	0.621	1.14006
MW0002223	2,4-Toluenediamine	Benzene and substituted derivatives	Benzene and substituted derivatives	C7H10N2	3.4055	[M+CH3CN+Na]+	95-80-7	0.493239	0.484252	1.09095	0.675071	0.358362	1.49108	0.35171	0.888995	0.937108	1.29879	0.0295213	0.682191	0.372964	0.585638	1.08187	0.085008	0.930272	1.01285	0.599022	0.406471	0.877555
MW0010238	Colchiceine	Alkaloids	Alkaloids	C21H23NO6	3.7413	[M+NH4]+	477-27-0	1.07852	0.0566673	0.376115	0.747641	0.256463	0.4303	0.905901	0.129557	0.416334	1.35892	0.0372913	10.58	1.00148	0.0870534	1.93016	1.31638	0.0127603	0.284287	1.11526	0.122221	2.5564
MW0114558	Glucovanillin	Benzene and substituted derivatives	Benzene and substituted derivatives	C14H18O8	2.5314	[M+CH3CN+H]+	494-08-6	0.644566	0.353656	0.785612	1.22504	0.0216276	0.245978	1.23486	0.0625654	2.27306	1.20203	0.0387831	2.91212	0.956097	0.0992382	0.534856	0.295696	0.723173	1.18466	0.625374	0.53912	1.2338
MW0000153	Bicuculline	Alkaloids	Isoquinoline alkaloids	C20H17NO6	2.6896	[M+H]+	485-49-4	0.796898	0.258249	0.490088	0.934587	0.161467	1.56037	1.32043	0.000736561	0.286048	0.490736	0.419483	1.48075	0.798516	0.358823	0.515079	1.04681	0.164221	2.10548	1.26809	0.0158132	2.84678
MW0014839	5(S)-Hydroperoxyeicosatetraenoic acid	Lipids	Free fatty acids	C20H32O4	6.3244	[M+H-H2O]+	71774-08-8	0.874381	0.304172	1.81599	1.32073	0.000736722	0.461164	1.2793	0.00288353	2.56733	1.32526	0.0254906	0.563775	0.886255	0.318386	0.567952	1.08638	0.0852655	0.688943	1.22309	0.0498218	2.10837
MW0108984	Oleoyl Ethyl Amide	Alcohol and amines	Amines	C20H38NO-	6.5639	[M+H]+	85075-82-7	0.45544	0.597634	0.852623	0.886753	0.18822	1.59176	0.0436057	0.6376	0.632843	1.20483	0.0829934	0.466367	0.713954	0.396394	1.26121	1.07992	0.113339	0.771455	0.487897	0.453307	2.56592
MW0139580	Rhapontin	Others	Stilbene	C21H24O9	4.9627	[M+Na+HCOOH]+	155-58-8	1.36856	0.000146474	0.271712	0.499855	0.373586	0.624159	1.2452	0.00221668	0.152996	1.36931	0.000350994	10.4308	1.10046	0.110462	1.35571	1.36143	0.00906177	0.221278	1.4028	0.00648512	12.3167
MW0108880	N-omega-Propyl-L-arginine	Amino acids and derivatives	Amino acids and derivatives	C9H20N4O2	2.6007	[M+Na]+	137361-05-8	0.0868673	0.939226	1.01119	1.30631	0.0190804	1.33255	1.11683	0.104099	0.790993	1.00531	0.148154	0.802575	0.774394	0.272218	1.12238	0.62913	0.418316	0.81679	0.694176	0.342569	1.27519
MW0057740	1,2-Dihexanoyl-sn-glycero-3-phosphocholine	GP	PC	C20H40NO8P	6.0425	[M-H+2Na]+	34506-67-7	0.890798	0.228373	1.18578	1.13752	0.0339252	1.73826	0.299643	0.785334	0.945887	1.18348	0.0909889	0.768922	1.34621	0.0210462	0.531454	1.27511	0.0449649	1.96762	1.18629	0.090221	0.637897
MW0002024	2-(Ethylsulfinylmethyl)phenyl methylcarbamate	Benzene and substituted derivatives	Benzene and substituted derivatives	C11H15NO3S	3.1681	[2M+H]+	53380-22-6	0.395686	0.555735	1.1305	1.26661	0.0636545	5.49849	0.996302	0.152448	0.320035	0.744952	0.357542	0.729015	1.12698	0.0860632	1.4661	0.444727	0.700049	0.897959	0.848439	0.200503	0.523757
MW0107520	Ile-Val	Amino acids and derivatives	Amino acids and derivatives	C11H22N2O3	3.2864	[M-H+2K]+	41017-96-3	0.646799	0.249455	0.541423	0.0161413	0.742252	0.897121	1.22084	0.00459669	0.259717	1.19395	0.113769	2.15743	0.665545	0.316114	1.69876	0.965104	0.081747	0.415031	1.23414	0.00436912	5.21148
MW0115736	(-)-Salsoline	Heterocyclic compounds	Heterocyclic compounds	C11H15NO2	0.5362	[M+H]+	89-31-6	0.605493	0.401221	1.41101	0.410312	0.421502	1.51152	0.358539	0.547409	1.22829	0.374027	0.489431	0.700531	1.11069	0.134921	0.48297	0.737258	0.362592	1.66884	0.586857	0.444471	0.676073
MW0127814	Isovitexin 2''-O-arabinoside	Alcohol and amines	Alcohols	C26H28O14	3.3062	[M+H]+	53382-71-1	0.324798	0.725282	0.965509	0.732341	0.279361	0.940565	1.33232	0.00320908	1.71994	1.35854	0.012721	0.788753	0.717697	0.344447	0.888516	1.27684	0.0129452	1.32909	1.37539	0.0082978	0.687353
MEDN1039	Indole-4-carboxaldehyde	Alkaloids	Plumerane	C9H7NO	4.3906	[2M+Na]+	1074-86-8	1.2537	0.0202401	2.07159	0.792826	0.253197	2.19938	1.29696	0.0270475	0.198151	0.5357	0.574295	1.24158	1.20037	0.0388592	1.40753	1.37083	0.000460876	0.346467	1.18075	0.075565	1.82939
MW0130408	Maesopsin	Benzene and substituted derivatives	Benzene and substituted derivatives	C15H12O6	3.4055	[2M+Na]+	5989-16-2	0.203123	0.926519	1.03843	0.73724	0.280453	0.716954	0.117141	0.725505	1.08632	0.189374	0.967829	1.01572	0.309006	0.616161	0.891968	0.587471	0.481919	0.809496	0.982082	0.114299	1.68592
MW0137235	8-O-methylretusin	Flavonoids	Isoflavones	C17H14O5	4.548	[2M+NH4]+	37816-20-9	1.25457	0.00811055	0.629442	1.35527	0.00314361	8.93294	1.33411	0.021348	0.139755	1.32574	0.00853489	1.48015	0.45084	0.504548	1.11829	0.801159	0.27262	0.823256	0.435153	0.641832	0.933872
MW0009307	Oxycarboxin	Benzene and substituted derivatives	Benzene and substituted derivatives	C12H13NO4S	2.5611	[M+H-H2O]+	5259-88-1	1.20835	0.0218098	0.335702	1.08308	0.109055	2.38617	1.30737	0.00739194	0.131039	1.23972	0.0275392	2.58354	1.19735	0.0682125	2.79643	1.17819	0.0490606	0.236196	1.27028	0.00432356	5.58283
MW0000440	Seneciphylline	Alkaloids	Pyrrole alkaloids	C18H23NO5	2.0256	[M-2H+3Na]+	480-81-9	1.25083	0.0740331	3.63648	1.04592	0.129078	1.97608	1.33407	0.00726131	0.107988	1.22547	0.0928122	0.39141	0.497084	0.452559	0.772979	1.02788	0.109633	1.79493	1.30888	0.00723664	2.37297
MW0114715	Leiocarposide	Benzene and substituted derivatives	Benzene and substituted derivatives	C27H34O16	3.6031	[M+]+	71953-77-0	1.05071	0.104531	0.89905	1.2664	0.00200608	4.14607	1.23931	0.00680783	0.262179	0.364474	0.617341	0.953569	0.211982	0.776435	1.02138	0.781677	0.266754	1.12514	0.413114	0.616952	0.933755
MW0168166	Harmalol	Alkaloids	Alkaloids	C12H12N2O	0.8932	[M-H+2K]+	525-57-5	0.99895	0.182952	4.75192	0.393359	0.469086	0.597153	0.202279	0.862896	1.12852	0.291384	0.457505	0.639158	0.995509	0.1887	0.235697	0.830938	0.259063	1.82017	0.201009	0.84163	1.13884
MW0012826	1-Hexanol	Alcohol and amines	Alcohols	C6H14O	0.8734	[M+CH3CN+Na]+	111-27-3	0.208742	0.83418	0.900144	1.10018	0.030337	2.76686	1.28262	0.00550465	0.100723	0.0487722	0.637638	1.29807	1.13275	0.121667	1.99997	1.33292	0.0631337	0.238125	1.41012	0.0120798	6.44826
MW0105414	Acetoacetic acid	Organic acids	Organic acids	C4H6O3	4.8641	[M+HCOO+2H]+	541-50-4	1.04451	0.114847	1.49382	1.03803	0.103098	1.20703	0.273066	0.892988	1.04568	1.32191	0.010616	0.588217	0.991189	0.172966	0.733244	1.24571	0.0214283	1.43552	0.487779	0.628245	0.856621
MW0106445	Dihydromethysticin	Benzene and substituted derivatives	Benzene and substituted derivatives	C15H16O5	4.2727	[2M+NH4]+	19902-91-1	1.33412	0.0140762	0.507012	1.29201	0.00741605	1.80097	1.13627	0.10966	0.592736	1.17357	0.0552232	1.33004	0.741433	0.326685	1.12236	1.19169	0.0623205	0.728705	1.21031	0.109872	1.69849
MW0158312	Trp-Trp	Amino acids and derivatives	Amino acids and derivatives	C22H22N4O3	5.8008	[M+]+	20696-60-0	1.30494	0.0349102	0.572321	1.26809	0.0177491	2.83614	1.12366	0.0476392	0.614509	0.657127	0.362415	1.16007	0.00576527	0.90776	1.01828	0.070855	0.962403	1.0086	0.860778	0.257557	0.84146
MW0001692	N-Phenyl-N'-(2-pyridinyl)urea	Benzene and substituted derivatives	Benzene and substituted derivatives	C12H11N3O	5.1772	[M+]+	2327-17-5	1.26638	0.0789867	0.492048	1.35867	0.000163555	3.59135	1.32463	0.0271921	0.299822	1.06641	0.189298	1.42441	1.25003	0.108671	1.71082	0.947726	0.223206	0.739953	0.197924	0.746473	1.04671
MW0000198	Corynoline	Alkaloids	Isoquinoline alkaloids	C21H21NO5	4.6874	[M+NH4]+	18797-79-0 | 68035-45-0	0.713615	0.298078	1.36303	0.108329	0.789064	1.06628	0.942075	0.124741	1.15385	0.526311	0.492952	0.783726	0.293207	0.816169	0.955137	0.846533	0.231206	1.31694	1.28553	0.0577083	0.60489
MW0118723	3-Hydroxy-2-methylpyridine	Heterocyclic compounds	Heterocyclic compounds	C6H7NO	3.4254	[M+]+	1121-25-1 | 55780-69-3	0.394002	0.538947	1.35041	0.0102218	0.749864	1.13523	0.63094	0.420176	1.20504	0.628494	0.325527	0.567689	0.71046	0.32467	1.38959	0.537795	0.621795	0.792905	0.180432	0.798564	0.865434
MW0126940	Peganine	Heterocyclic compounds	Heterocyclic compounds	C11H12N2O	6.0425	[2M+Na]+	6159-55-3 | 7174-27-8	1.28135	0.0126619	0.208326	1.32263	0.0478473	4.4496	1.32223	0.0298706	0.191514	1.24088	0.0290373	2.12906	1.10535	0.0574735	2.03963	1.17062	0.085181	0.577377	1.28767	0.0515212	2.24666
MW0008927	n-Benzylacetamidine	Benzene and substituted derivatives	Benzene and substituted derivatives	C9H12N2	3.7017	[2M+Na]+	69981-57-3	0.354029	0.743965	0.816008	0.791495	0.208979	0.197504	0.268925	0.411351	1.86696	0.522267	0.627573	0.817024	0.822511	0.222321	1.78348	0.446865	0.567572	0.92712	0.754409	0.24668	2.46012
MW0000200	Crinamin	Alkaloids	Isoquinoline alkaloids	C17H19NO4	4.373	[M+HCOO+2H]+	639-41-8	1.03007	0.122787	0.693267	1.19425	0.0143728	4.99735	1.15934	0.121054	0.170415	1.02823	0.13032	0.677414	1.26081	0.0231874	1.52219	0.660535	0.345808	1.32343	0.31273	0.630163	1.24117
MW0115006	GcNeu	Organic acids	Organic acids	C11H19NO10	1.1039	[M+HCOO+2H]+	1113-83-3	1.32067	0.0069784	0.449144	1.06283	0.021828	3.15255	1.16728	0.00535384	0.199048	1.34624	0.00937007	2.29482	1.33903	0.0062669	1.8562	1.28169	0.00917604	0.613198	1.00362	0.120556	1.35838
MW0152081	Lacto-N-triaose	Others	Saccharides	C20H35NO16	2.0256	[M+H]+	75645-27-1	1.25665	0.0429337	1.60245	0.226714	0.845649	1.03201	1.01118	0.153911	0.595231	0.557381	0.431901	1.05543	1.02136	0.120085	0.687335	0.977563	0.159669	1.38481	0.0734339	0.959214	1.01125
MW0105598	alpha-Guanidinoglutaric acid	Organic acids	Organic acids	C6H11N3O4	2.6995	[M+HCOO+2H]+	73477-53-9	1.27514	0.0269518	1.39464	0.520826	0.479211	1.05754	1.28808	0.0124293	1.69314	1.40099	0.000654572	0.565958	1.37863	0.0124795	1.76837	1.03584	0.0926262	0.733112	1.28157	0.0677505	0.545788
MW0113800	7-Hydroxy-3,7-dimethyloctanal	Others	Aldehyde compounds	C10H20O2	6.5639	[M+Na]+	107-75-5	1.00435	0.161916	0.680495	0.485431	0.485983	0.923022	0.0533142	0.985413	1.00314	0.263946	0.677867	1.0805	1.37563	0.0113634	2.15795	1.35115	0.0279814	0.539692	0.902631	0.254817	1.26122
MW0053496	Geranylgeraniol	Alcohol and amines	Alcohols	C20H34O	5.5952	[M+H]+	24034-73-9 | 7614-21-3	0.544272	0.249305	3.88481	0.136364	0.430669	1.78655	0.427848	0.488821	0.789449	0.340375	0.35384	0.462372	0.533208	0.266499	0.298502	0.516786	0.349077	2.03978	0.197991	0.488839	0.64829
MW0115089	Paromomycin	Others	Saccharides	C23H45N5O14	2.6979	[M+NH4]+	1263-89-4	0.388211	0.672394	0.929386	1.31268	0.0279879	4.69936	1.23963	0.114461	0.226513	0.902103	0.24933	0.769203	0.681884	0.331437	0.80253	0.410746	0.507663	1.21945	0.504662	0.496326	1.34279
MW0105691	Arg-Asp	Amino acids and derivatives	Amino acids and derivatives	C10H19N5O5	3.5636	[M-H+2Na]+	15706-88-4	0.817542	0.220365	1.19914	1.33872	0.000267035	1.7264	1.30374	0.0127347	0.543296	0.32878	0.742983	0.962303	0.88969	0.20093	1.19069	0.790807	0.274199	0.810598	0.118736	0.8114	0.957272
MW0103939	Hydroxyisoleucine	Amino acids and derivatives	Amino acids and derivatives	C6H13NO3	3.4154	[2M+Na]+	55399-93-4 | 50764-07-3	1.18465	0.100749	0.380665	1.22811	0.00271838	0.206636	0.150035	0.909972	1.02347	0.363371	0.757516	1.14815	1.38032	0.0288374	4.828	1.15011	0.0243587	0.238856	1.27806	0.0215937	9.38149
MW0145608	Arg-Phe	Amino acids and derivatives	Amino acids and derivatives	C15H23N5O3	3.1878	[M-H+2Na]+	2047-13-4	1.02868	0.103961	0.755656	1.32544	0.00813796	0.195725	1.16093	0.0275678	1.70317	1.36121	0.00717174	3.55516	1.05191	0.116546	1.35523	1.1957	0.0174332	0.445429	1.09143	0.0545613	1.8498
MW0005999	alpha-Hydroxyhippuric acid	Benzene and substituted derivatives	Benzene and substituted derivatives	C9H9NO4	2.0847	[M+CH3CN+H]+	16555-77-4	0.694684	0.335535	0.911701	0.919681	0.126714	1.58136	1.22583	0.0221522	0.354234	1.27863	0.0125314	1.89899	1.28497	0.0215991	0.63513	0.61744	0.414185	1.10594	1.13777	0.129434	1.46794
MW0143998	7-Oxodehydroepiandrosterone 3-acetate	Others	Lactones	C21H28O4	3.4649	[M+Na+HCOOH]+	1449-61-2 | 216484-91-2	1.35029	0.00339951	0.484284	1.14849	0.0410123	0.872028	0.909761	0.226957	0.815549	1.40685	0.000660955	1.89635	1.37352	0.0197151	0.60554	0.565713	0.421672	1.08091	1.3614	0.0268584	2.33921
MW0010461	[8]-Dehydrogingerdione	Phenolic acids	Phenolic acids	C19H26O4	9.1324	[M+Na]+	77334-08-8	0.249897	0.814914	0.969691	0.548601	0.483846	0.828382	1.08675	0.0481385	0.753589	0.745252	0.336384	1.29303	0.596111	0.418341	1.13419	0.101356	0.942619	1.01931	0.410208	0.689943	1.1051
MW0149263	Levoleucovorin	Organic acids	Organic acids	C20H23N7O7	4.2923	[M+H]+	68538-85-2 | 58-05-9	1.15689	0.0144751	0.366701	1.35738	0.000927221	6.13393	1.33798	0.005101	0.327885	1.37232	0.00142764	0.6592	0.473936	0.44763	0.710296	1.29248	0.00346678	3.27714	0.853594	0.221905	0.883639
MW0117270	Pac-1	GP	PA	C23H28N4O2	4.9428	[M+CH3CN+H]+	315183-21-2	1.36373	0.00116968	0.439521	0.356455	0.752211	0.918552	1.33949	9.78777e-05	0.225396	1.38207	0.00134994	6.76905	0.555661	0.532725	0.880826	1.23456	0.086157	0.464231	1.40609	6.45156e-05	3.97025
MW0000731	(4-Hydroxy-3-methoxyphenyl)ethanol	Phenolic acids	Phenolic acids	C9H12O3	4.6674	[M-H+2Na]+	2380-78-1	1.04453	0.14799	1.96997	0.774272	0.223309	1.35935	0.828857	0.201484	0.73287	1.32613	0.0155615	0.402467	1.06971	0.0774919	1.66229	0.339858	0.757827	0.919455	0.278397	0.546654	0.828348
MEDP2132	1-Aminocyclobutanecarboxylic acid	Amino acids and derivatives	Amino acids and derivatives	C5H9NO2	1.8689	[2M+NH4]+	22264-50-2 | 22264-16-0 | 117259-24-2	1.20716	0.000309119	0.0218803	0.629444	0.348332	0.62509	1.29977	0.00274801	0.388753	1.24024	0.00022039	40.035	0.144099	0.544102	1.70969	0.49231	0.979609	1.01556	1.40543	0.00971031	2.70563
MW0106869	L-Glutaminyl-L-serine	Amino acids and derivatives	Amino acids and derivatives	C8H15N3O5	2.6303	[M+HCOO+2H]+	5875-40-1	1.2201	0.0217115	0.375697	1.16644	0.0791527	0.643245	1.18837	0.105976	0.257526	1.41472	0.00113805	8.08681	0.138699	0.919838	0.95604	1.03579	0.155374	0.347333	1.27951	0.0855135	5.98365
MW0139715	[(2R,3R,4S,5S,6R)-2-[(1R,2Z,3S,4R,5S)-2-(cyanomethylidene)-3-hydroxy-4,5-dimethoxycyclohexyl]oxy-4,5-dihydroxy-6-(hydroxymethyl)oxan-3-yl] (Z)-3-(4-hydroxy-3-methoxyphenyl)prop-2-enoate	Others	Lactones	C26H33NO12	5.6304	[M+NH4]+	67411-22-7	0.613134	0.404625	0.726477	1.01041	0.0915523	0.724071	0.110748	0.762761	0.801173	0.351973	0.62512	0.907839	0.355856	0.861021	1.0711	0.537374	0.460127	1.15812	0.520494	0.457135	2.10707
MW0109216	L-phenylalanyl-L-valine	Amino acids and derivatives	Amino acids and derivatives	C14H20N2O3	2.66	[M+H]+	3918-90-9	0.120884	0.93069	0.970767	0.335837	0.643517	1.0565	1.14404	0.0467032	0.676187	0.0675578	0.957136	1.01246	1.11751	0.0870173	1.73492	1.33167	0.0102712	0.648737	1.07692	0.128964	1.26539
MW0107365	His-Val	Amino acids and derivatives	Amino acids and derivatives	C11H18N4O3	4.42	[M+K]+	76019-15-3	1.37198	0.00573739	0.168546	1.35758	0.000721156	6.08304	1.33687	0.0132547	0.199979	1.39709	0.0104774	2.25208	1.39139	0.0606335	4.49897	1.05289	0.168821	0.583989	0.863086	0.186667	0.824279
MW0170030	Zearalenone	Others	Ketone compounds	C18H22O5	5.3209	[2M+NH4]+	17924-92-4 | 36455-70-6	0.860457	0.249712	1.51527	1.2672	0.0151766	1.72497	0.127145	0.675365	0.881005	1.17849	0.0392229	0.632874	1.18965	0.0510505	0.23044	1.03958	0.0727205	3.09136	0.0925313	0.914246	0.963218
MW0056747	Palmitoyl Serinol	Lipids	Free fatty acids	C19H39NO3	5.6605	[M+H]+	126127-31-9	0.441079	0.509345	1.18718	0.417043	0.639609	1.06896	0.872343	0.191218	0.697133	1.20991	0.0463048	0.633307	1.17872	0.0789886	2.13229	1.28014	0.0561367	0.34433	1.26373	0.0504558	2.43093
MEDL00392	1-(9Z-octadecenoyl)-sn-glycero-3-phosphocholine	Lipids	LPC	C26H52NO7P	5.4203	[M-H+2Na]+	19420-56-5	0.602517	0.392432	1.07065	1.204	0.00303293	6.03806	0.197708	0.816694	0.83146	1.29588	0.0377594	0.64553	1.42293	0.000605441	0.216667	1.39649	2.37243e-05	7.30029	1.24178	0.00727699	0.182206
MW0012822	Azelaoyl PAF	GP	PA	C33H66NO9P	6.6435	[M-H+2Na]+	354583-69-0	0.975169	0.172227	0.874727	0.501874	0.479451	0.926948	0.824012	0.215336	0.85541	1.22051	0.0598887	1.27952	0.540958	0.475998	0.934438	0.949768	0.14816	1.10231	0.648581	0.395119	1.09395
MW0107946	Prolylproline	Amino acids and derivatives	Amino acids and derivatives	C10H16N2O3	1.3191	[M+NH4]+	20488-28-2 | 99265-53-9	1.11866	0.15818	2.74645	0.138305	0.685552	0.719706	0.656445	0.432086	0.610121	0.968596	0.0982924	1.96314	1.29234	0.100962	0.173363	0.829193	0.237859	2.60611	0.0491799	0.894428	0.934884
MW0012269	13(S)-Hydroperoxylinolenic acid	Lipids	Free fatty acids	C18H30O4	5.4822	[M+H-H2O]+	67597-26-6	0.333719	0.727747	1.09475	0.666353	0.295245	0.717283	0.936013	0.188973	1.60392	0.267083	0.750143	0.911759	0.893875	0.221611	1.68819	1.162	0.0934663	0.341617	0.965875	0.192944	1.50998
MW0116568	1,2,3,6-Tetrahydrophthalimide	Alcohol and amines	Amines	C8H9NO2	3.7611	[2M+H]+	85-40-5	1.07559	0.0290336	0.440337	1.00835	0.0678113	2.6699	0.910608	0.142949	0.351534	0.60569	0.41359	1.16136	1.25447	0.0187834	3.33496	1.13615	0.0570881	0.526209	0.1639	0.665105	1.18724
MW0054028	Ipecoside	Others	Lactones	C27H35NO12	2.2006	[M+K]+	15401-60-2	1.33592	0.00100966	0.498132	0.446557	0.508978	0.882237	1.02092	0.10232	0.615205	0.676769	0.357351	1.12866	1.373	0.0103198	1.84414	1.11361	0.0592014	0.709365	1.30174	0.0442488	2.50508
MW0150783	1-O-Hexadecyl-2-acetyl-sn-glycerol	GL	DG	C21H42O4	6.3645	[M+H]+	77133-35-8	0.936828	0.137932	1.4783	0.387675	0.492933	1.43908	1.28834	0.0548491	0.269914	0.391926	0.517861	0.707698	0.833181	0.307376	1.54062	1.00481	0.127473	0.360871	1.16711	0.0297292	4.4262
MW0107237	s-Hexylglutathione	Amino acids and derivatives	Amino acids and derivatives	C16H29N3O6S	6.3846	[M+H-H2O]+	24425-56-7	1.30623	0.00464021	0.365502	1.3221	0.00391443	2.52057	1.28839	0.0245473	0.402984	1.06298	0.0826253	0.786968	0.448623	0.584	1.1221	0.847701	0.22849	1.2584	1.34434	0.0221668	2.42391
MW0103675	Thymidine-5'-phosphate	Nucleotides and derivatives	Nucleotides and derivatives	C10H15N2O8P	0.8491	[M+K+HCOOH]+	365-07-1	1.33493	0.0030059	2.81216	0.00960369	0.727623	0.86066	0.788964	0.21863	0.623039	0.98762	0.115712	0.748946	1.39491	0.00107484	0.187753	1.3366	0.00134216	4.05	1.02654	0.129549	1.16445
MW0007840	Monoethyl phthalate	Benzene and substituted derivatives	Benzene and substituted derivatives	C10H10O4	8.7772	[M+Na]+	2306-33-4	0.440582	0.429356	0.524908	0.704487	0.472605	0.637373	0.55929	0.431056	0.800418	0.555996	0.493231	1.81399	1.30547	0.0115583	2.30777	0.408165	0.791723	0.902911	0.144832	0.976894	0.98795
MW0000246	Ergocornine	Alkaloids	Alkaloids	C31H39N5O5	5.4404	[M+]+	564-36-3	0.80234	0.258435	1.38217	1.06368	0.152176	1.73007	1.11386	0.0631061	1.38352	0.93501	0.204976	0.651871	1.14611	0.0995522	0.539022	1.05057	0.152905	1.90175	1.21173	0.129161	0.452344
MW0003138	2-Hydroxybenzyl alcohol	Phenolic acids	Phenolic acids	C7H8O2	3.1681	[2M+Na]+	90-01-7	0.139668	0.774693	0.875779	1.22991	0.0755116	2.55318	1.06962	0.181159	0.514942	0.667621	0.356127	0.700384	0.928071	0.24291	1.46693	1.05157	0.113695	0.581386	0.697119	0.374695	1.45397
MW0049160	Dethiobiotin	Organic acids	Organic acids	C10H18N2O3	5.7205	[M+HCOO+2H]+	533-48-2	0.729315	0.300542	1.28376	1.18808	0.0291823	0.641048	1.32086	0.000335736	2.38133	0.854118	0.224458	1.19867	0.987307	0.161549	0.66698	0.154091	0.786953	0.962025	1.27421	0.012221	0.66345
MW0137868	Daphnin	Lignans and Coumarins	Coumarins	C15H16O9	5.1816	[M-2H+3Na]+	486-55-5	0.950182	0.111713	0.543505	1.15688	0.0957558	2.80421	1.23168	0.0329373	0.273246	0.917879	0.167927	1.60183	0.102357	0.849541	0.928507	0.820362	0.305992	1.3367	0.555553	0.404256	1.20781
MW0155976	Pro-Pro-Gly	Amino acids and derivatives	Amino acids and derivatives	C12H19N3O4	4.8953	[2M+NH4]+	16875-10-8	1.22864	0.0469461	0.874691	1.24659	0.0118265	0.680844	1.09101	0.0755704	1.19899	0.388064	0.645818	1.03314	0.990806	0.152155	0.873924	1.32809	0.0108231	1.68151	0.662059	0.373389	0.922463
MEDN1876	Vanylglycol	Benzene and substituted derivatives	Benzene and substituted derivatives	C9H12O4	3.3459	[2M+Na]+	534-82-7	1.30212	0.0067166	0.642064	1.26106	0.0132699	1.33156	1.34098	0.00628214	0.209686	1.41478	0.00065979	2.93674	0.729195	0.329412	0.87891	1.21947	0.0699625	0.702707	1.40486	0.00763014	3.07544
pme2617	L-methionine sulfoxide	Amino acids and derivatives	Amino acids and derivatives	C5H11NO3S	0.5558	[M+]+	3226-65-1	0.91323	0.177669	1.23243	0.422844	0.498765	0.859147	1.15812	0.0233543	0.549254	0.713552	0.340809	1.17475	0.208361	0.773506	1.02424	1.34253	0.0180896	0.659099	1.40426	0.00381952	2.1682
MW0122798	alpha-Mangostin	Flavonoids	Other Flavonoids	C24H26O6	3.7214	[M+NH4]+	6147-11-1	1.27529	0.0205574	1.37378	0.815176	0.232993	1.27821	1.19201	0.0667315	2.27929	1.36831	0.00381417	0.670196	1.33674	0.0022887	0.327377	1.27251	0.0154423	2.57138	1.36597	0.00507877	0.442856
MADN0564	2-Pyrimidineacetic acid	Heterocyclic compounds	Heterocyclic compounds	C6H6N2O2	2.6402	[2M+Na]+	66621-73-6	1.23174	0.0598297	1.26721	1.25436	0.0901178	2.64217	1.33868	3.42256e-05	0.410798	0.216004	0.694117	0.908133	1.42797	0.00413211	0.415179	1.2925	0.0906941	2.47187	0.714571	0.375931	0.780105
MW0111020	Dodecylphosphocholine	Organic acids	Organic acids	C17H38NO4P	6.3044	[M+H]+	29557-51-5	1.14286	0.0541177	0.84297	0.375857	0.628919	1.07947	0.842082	0.259662	1.23463	1.08712	0.144175	0.812794	1.42134	0.00516172	2.23911	1.24252	0.0187193	0.526844	0.178483	0.727083	0.92833
MW0144895	Allopurinol riboside	Nucleotides and derivatives	Nucleotides and derivatives	C10H12N4O5	2.0453	[2M+NH4]+	16220-07-8	0.0805492	0.836531	1.08633	0.0336805	0.95554	0.972808	0.560015	0.395845	1.59369	0.470237	0.396601	0.669272	0.0578456	0.982993	0.987359	0.446007	0.504152	1.75	0.460137	0.435626	0.513441
MW0103327	2-Aminoadenosine	Nucleotides and derivatives	Nucleotides and derivatives	C10H14N6O4	4.4887	[2M+Na]+	2096-10-8	1.26221	0.0662729	0.565286	1.25879	0.00413443	8.85035	1.19331	0.00464345	0.200107	0.415778	0.5658	1.10135	1.25706	0.0311852	0.697154	1.25573	0.0576983	1.90764	1.15394	0.141611	0.681961
MW0006499	Carboxytolbutamide	Benzene and substituted derivatives	Benzene and substituted derivatives	C12H16N2O5S	3.1878	[M+CH3CN+Na]+	2224-10-4	0.233172	0.732816	1.08641	1.335	0.0112018	3.12264	1.27898	0.04475	0.399253	0.903517	0.161768	0.767571	0.0307708	0.985749	0.995151	0.389263	0.737651	1.07188	0.577874	0.513134	0.901747
MEDP2286	Celastrol	Benzene and substituted derivatives	Benzene and substituted derivatives	C29H38O4	6.4844	[M+Na]+	34157-83-0	0.187988	0.773817	1.03315	0.0811143	0.967518	1.00865	0.558854	0.428817	1.19769	0.429823	0.618594	1.0688	0.11632	0.842447	0.979282	0.57672	0.421046	0.949021	1.07263	0.078265	0.806631
MW0052879	Farnesol	Alcohol and amines	Alcohols	C15H26O	9.0242	[M+H-H2O]+	4602-84-0	0.744885	0.27887	0.925158	0.458498	0.518864	0.937402	0.726338	0.285494	1.09837	1.07465	0.0758607	1.221	1.03675	0.114414	0.879829	0.0188542	0.939884	1.00865	0.180802	0.779838	0.96885
MW0108765	Neotame	Benzene and substituted derivatives	Benzene and substituted derivatives	C20H30N2O5	6.1636	[M+NH4]+	165450-17-9	0.942337	0.139699	1.11494	0.580399	0.42457	0.940053	1.15296	0.0521276	1.26118	1.31408	0.0090292	0.763318	0.057046	0.884723	1.01552	0.598737	0.441408	0.868467	0.612173	0.480852	1.12375
MW0107165	Glycylglycylglycine	Amino acids and derivatives	Amino acids and derivatives	C6H11N3O4	0.5558	[M+CH3CN+H]+	556-33-2	0.817069	0.215872	1.11075	1.29754	0.00259868	0.695617	1.27768	0.015103	0.714591	1.15749	0.0600825	1.25023	1.29319	0.0203102	1.18277	1.11801	0.0472992	0.475558	1.20673	0.0130089	2.57551
MW0000427	Rinderine	Alkaloids	Pyrrole alkaloids	C15H25NO5	0.5558	[M+]+	6029-84-1	1.16746	0.0286737	1.33738	1.01654	0.124547	0.848521	1.22513	0.0479782	0.81747	0.969668	0.129459	0.822374	0.280528	0.697468	0.972661	0.579646	0.478535	0.921664	1.25507	0.0205557	1.4622
MEDL00904	2,3-Diaminopropionic acid	Organic acids	Organic acids	C3H8N2O2	4.5877	[2M+K]+	515-94-6	1.31066	0.0364196	2.1303	1.04614	0.137137	0.828907	1.27956	0.00320872	0.619631	1.40193	0.000151502	0.47633	0.836011	0.292406	1.15756	1.37139	0.000824154	0.509471	1.40672	0.0001639	3.25349
MW0004324	4-(4-Hydroxyphenyl)-2-butanone	Others	Ketone compounds	C10H12O2	1.3191	[2M+Na]+	5471-51-2	0.0713515	0.951589	1.01174	1.28108	0.00735308	1.89926	0.228149	0.633022	0.879327	1.17224	0.0388319	0.644914	0.284914	0.656901	1.13972	0.495101	0.576562	1.16895	0.854938	0.190161	0.688817
MW0108922	Tiglylglycine	Amino acids and derivatives	Amino acids and derivatives	C7H11NO3	2.4307	[2M+Na]+	35842-45-6	0.283023	0.776873	0.946139	1.0979	0.0912363	0.411015	1.20347	0.0990293	2.60657	0.555019	0.543782	1.17939	1.10338	0.0857535	1.57142	1.17435	0.0368809	0.507867	0.2797	0.835539	1.04814
MW0107035	Glutethimide	Alcohol and amines	Amines	C13H15NO2	5.082	[2M+K]+	77-21-4	1.1007	0.104717	0.439885	1.33461	0.0117662	8.4688	1.32556	3.2014e-05	0.143718	0.368865	0.513528	1.20727	0.697566	0.343098	0.750284	0.848978	0.201688	1.62883	0.740838	0.326569	1.26596
MW0011993	10-Deacetylbaccatin III	Benzene and substituted derivatives	Benzene and substituted derivatives	C29H36O10	5.1816	[M+]+	32981-86-5	1.14219	0.0991229	0.53723	1.31133	0.00135793	3.35027	1.27954	0.0250026	0.255543	1.13056	0.163776	1.58358	1.1438	0.0849238	1.68619	1.15809	0.115145	0.620202	0.888542	0.23075	1.31285
MW0053644	Gitoxin	Heterocyclic compounds	Heterocyclic compounds	C41H64O14	6.723	[M+H-2H2O]+	4562-36-1	0.693426	0.313584	0.885047	1.29678	0.00475911	3.76698	1.00998	0.0872268	0.636689	1.25676	0.0455978	0.651918	0.19874	0.912158	0.974238	0.979031	0.109323	1.507	1.35528	0.00554728	0.4922
MW0014451	4-Dihydroboldenone	Others	Ketone compounds	C19H28O2	4.9428	[2M+H]+	10529-96-1	0.125196	0.947267	0.971831	1.03078	0.0506374	0.413016	1.2392	0.00874524	2.60553	0.535537	0.525121	1.35465	0.366695	0.866981	0.903342	0.203177	0.973223	0.977772	0.0979282	0.688934	0.799157
MW0137107	7-Methoxyflavanone	Others	Ketone compounds	C16H14O3	3.5044	[M+NH4]+	21785-09-1	0.446903	0.605377	0.901905	1.0695	0.0619222	1.29022	1.16919	0.0293063	1.52498	1.17016	0.0428199	0.742645	0.0343526	0.960156	0.989924	0.616049	0.388932	1.11132	1.20197	0.0346005	0.689741
MW0115161	Polygodial	Terpenoids	Sesquiterpenoids	C15H22O2	3.5834	[M+K+HCOOH]+	6754-20-7 | 33118-34-2	0.360884	0.596195	0.932505	1.25013	0.00334199	4.27267	1.19487	0.0037669	0.305229	1.02556	0.133399	0.818829	0.888064	0.215803	0.860019	1.31974	0.00646084	1.46172	1.2588	0.019148	0.798838
MW0105412	H-Lys-Tyr-Lys-OH Acetate salt	Benzene and substituted derivatives	Benzene and substituted derivatives	C23H39N5O7	6.8821	[M+NH4]+	35193-18-1	1.31354	0.0255872	0.673198	0.961103	0.12366	1.20048	1.25054	0.00632777	0.700685	1.33986	0.0059382	1.68861	0.356153	0.6308	1.03272	0.589243	0.405603	0.930515	0.760577	0.272432	1.08828
MW0010611	Justicidin B	Lignans and Coumarins	Lignans	C21H16O6	3.1878	[M+CH3CN+Na]+	17951-19-8	1.25064	0.0757086	1.91713	0.544793	0.562839	1.14188	0.421098	0.688156	0.911831	0.767345	0.280198	0.929441	1.19579	0.132636	0.649987	1.26854	0.0137824	0.78549	0.527998	0.472286	1.05572
MW0124096	Famprofazone	Others	Ketone compounds	C24H31N3O	6.0828	[M+Na]+	22881-35-2	0.0770089	0.941258	1.00858	1.2176	0.0405264	1.57404	0.471678	0.497969	1.05821	0.742785	0.300746	1.16388	1.15496	0.0694531	0.603215	1.09247	0.0952649	1.84891	1.2991	0.0833443	0.458576
MW0107075	N-(N-Glycyl-L-leucyl)glycine	Amino acids and derivatives	Amino acids and derivatives	C10H19N3O4	5.2410000000000005	[M+]+	2576-67-2	1.08531	0.136683	1.76403	1.10714	0.152645	1.62665	1.13303	0.0501669	2.13452	1.32139	0.0734029	0.409026	1.21426	0.107819	0.506149	1.16743	0.162451	2.59711	1.18255	0.12498	0.303653
MEDL00336	Uridine diphosphate glucuronic acid	Nucleotides and derivatives	Nucleotides and derivatives	C15H22N2O18P2	4.2727	[M-H+2Na]+	2616-64-0	0.384874	0.580937	0.951186	0.756043	0.252391	1.14307	0.637915	0.409851	0.926246	0.661368	0.352266	0.905946	1.17942	0.0819797	1.27731	1.00665	0.117401	0.770494	0.687798	0.420534	1.11369
MW0108704	N-Benzyloxycarbonyl-L-leucine	Amino acids and derivatives	Amino acids and derivatives	C14H19NO4	5.6605	[M+K+HCOOH]+	2018-66-8	1.04901	0.121032	2.21995	1.09158	0.043208	3.3051	1.22364	0.00307178	0.123027	0.691035	0.381375	0.79378	1.16474	0.15105	0.487635	1.3271	0.0744857	2.92465	0.0488463	0.921684	0.97859
MW0055282	Neotigogenin acetate	Steroids	Steroid	C29H46O4	4.5877	[M+H]+	4948-43-0	0.663443	0.34903	0.804319	0.687667	0.338321	0.828793	0.836923	0.205778	1.14229	0.379063	0.671337	1.08581	0.410302	0.634678	1.12146	0.644261	0.370902	1.1316	0.346609	0.647422	0.953051
MW0011680	cis-4-Decen-1-ol	Alcohol and amines	Alcohols	C10H20O	6.2442	[M+Na+HCOOH]+	57074-37-0	0.736346	0.276427	1.39321	0.0548405	0.994615	1.00256	0.203416	0.751146	0.888857	0.0197722	0.861327	0.943167	0.1833	0.942143	1.01598	1.03056	0.102305	0.777517	0.0698247	0.810179	1.08108
MEDL02046	2-Indolecarboxylic acid	Alkaloids	Plumerane	C9H7NO2	1.2507	[M+NH4]+	1477-50-5	1.0575	0.176377	1.51536	1.32335	0.000318136	0.195203	1.22076	0.00126548	5.14666	0.769348	0.319369	0.749492	0.69441	0.362195	1.21849	1.23864	0.0298309	0.544451	0.21495	0.579389	1.32107
MW0126762	Thiamine phosphoric acid ester	Organic acids	Organic acids	C12H17N4O4PS	0.8113	[M+NH4]+	495-23-8	1.34199	0.00619145	1.39982	0.983554	0.135697	1.10283	0.63177	0.431808	1.15844	1.39165	0.000591121	0.651895	0.319274	0.753109	0.97001	1.26714	0.0479548	0.671612	0.878441	0.270309	1.31667
MEDN1081	12,13-DiHOME	Lipids	Free fatty acids	C18H34O4	6.7628	[2M+H]+	263399-35-5	0.644177	0.345742	0.835206	0.197573	0.701654	1.16448	0.677104	0.401579	0.830523	0.327226	0.578542	0.801853	0.126398	0.827774	1.0274	0.92321	0.153589	1.21064	1.19775	0.0366143	1.24129
MW0115164	Populin	Benzene and substituted derivatives	Benzene and substituted derivatives	C20H22O8	2.6402	[M+Na]+	99-17-2	0.123467	0.909398	0.967339	1.32208	0.00103039	3.60761	1.25629	0.00348757	0.433458	0.93807	0.174919	0.753529	0.605461	0.477371	1.2102	0.11099	0.896866	0.976166	1.01337	0.177708	0.742635
MW0112985	4,5-Dicaffeoylquinic acid	Phenolic acids	Phenolic acids	C25H24O12	0.8296	[M+H-H2O]+	57378-72-0	1.07067	0.0445504	1.67636	0.0367681	0.754406	0.896923	0.533123	0.461014	0.786074	0.449067	0.573998	0.88121	1.20303	0.0371897	0.505836	1.07002	0.0953495	1.67276	0.453949	0.485964	1.13473
MW0137493	Eugenyl benzoate	Benzene and substituted derivatives	Benzene and substituted derivatives	C17H16O3	3.5636	[2M+H]+	531-26-0	0.778203	0.225357	1.41943	1.27297	0.000322505	6.50053	1.24053	0.0668155	0.143143	0.854334	0.253149	1.58033	1.39727	0.029909	0.355857	1.28375	0.0655724	2.12564	0.939964	0.16164	0.633369
MW0007425	Isopropamide	Benzene and substituted derivatives	Benzene and substituted derivatives	C23H33N2O+	6.7877	[M+]+	7492-32-2	1.14885	0.0531068	0.669685	1.20693	0.020181	1.48324	0.184119	0.824864	0.972577	0.285925	0.657979	1.05372	1.36962	0.0180835	2.04706	0.654729	0.497305	0.749294	0.450697	0.465079	0.640454
MW0006920	DMABA NHS Ester	Benzene and substituted derivatives	Benzene and substituted derivatives	C13H14N2O4	4.8759	[M+]+	58068-85-2	1.31515	0.0270975	0.398228	1.33665	0.0244409	3.91529	1.16594	0.123901	0.420223	1.14944	0.0717534	1.55551	0.564541	0.559286	0.85108	0.0543293	0.993516	0.997334	0.293217	0.657025	1.15596
MW0138262	Glabranin	Flavonoids	Flavanones	C20H20O4	3.6424	[M+H]+	41983-91-9	0.456396	0.794806	0.876135	0.957602	0.145232	2.22262	1.08063	0.131964	0.262047	1.27902	0.0143178	2.5706	0.328587	0.947598	1.03567	0.0903595	0.643316	1.22248	0.532995	0.366254	0.602123
MW0134097	Farrerol	Flavonoids	Flavanones	C17H16O5	4.1355	[M+HCOO+2H]+	24211-30-1	0.836136	0.193145	0.754682	1.16201	0.0301898	2.65091	1.17973	0.0116161	0.395357	0.477322	0.53241	1.1279	0.295673	0.711296	0.908203	0.240234	0.758588	1.08605	0.540894	0.516218	1.13645
MW0103851	D-4-Hydroxyphenylglycine	Amino acids and derivatives	Amino acids and derivatives	C8H9NO3	3.5439	[2M+H]+	22818-40-2	1.15442	0.0287773	2.08581	1.08501	0.071298	0.729493	0.209481	0.9013	1.03428	0.547151	0.572619	0.856294	1.23624	0.0494498	1.63828	1.18735	0.0459188	0.601725	0.74149	0.31824	0.752762
MW0168536	2-Tridecenal	Others	Others	C13H24O	6.6932	[2M+K]+	7774-82-5	0.140125	0.337775	0.405168	0.950105	0.235142	2.45932	1.32572	0.00115329	0.230991	0.209763	0.330686	2.54161	0.792146	0.265527	1.42938	1.14166	0.12681	0.567546	1.37739	0.00305731	2.10716
MW0138962	Micromelin	Others	Lactones	C15H12O6	1.1039	[M+CH3CN+H]+	15085-71-9	1.36608	0.0068622	0.270696	0.431602	0.526462	1.10323	1.3284	0.00064082	0.261166	1.38759	0.00327055	3.21875	1.44343	0.0018906	3.49182	1.39726	0.000515404	0.27034	1.40706	0.00120182	4.21976
MW0106958	Glu-Gly	Amino acids and derivatives	Amino acids and derivatives	C7H12N2O5	1.9473	[2M+Na]+	13716-89-7	1.18065	0.0392793	0.691608	1.23352	0.0955032	3.77686	1.28813	0.0235508	0.302686	0.143956	0.966615	0.988192	0.87481	0.206917	1.31195	0.683974	0.319041	0.802188	0.644441	0.364564	1.21614
MW0001365	1,4-Dibenzylpiperazine	Benzene and substituted derivatives	Benzene and substituted derivatives	C18H22N2	2.3086	[M+]+	1034-11-3	1.09556	0.32981	12.9629	1.05543	0.000456148	0.0949742	1.09565	0.000940911	15.304	1.00875	0.194784	0.0269514	1.19834	0.0143668	4.96486	1.03911	0.010099	0.244897	0.0493914	0.550781	1.61962
MW0052697	Ethyl (±)-3-hydroxyoctanoate	Others	Lactones	C10H20O3	4.3316	[M+CH3CN+H]+	7367-90-0	1.19315	0.0170077	0.227438	1.19614	0.00883656	2.39562	0.89924	0.167774	1.81847	0.258307	0.795912	0.953572	0.781721	0.400906	1.55121	0.550069	0.561928	1.12675	1.05716	0.139495	0.605567
MW0118291	2-Aminopyrazine	Heterocyclic compounds	Heterocyclic compounds	C4H5N3	4.0962	[M+]+	5049-61-6	1.00709	0.142365	0.87122	1.35371	2.27881e-05	2.08677	1.2949	0.00553105	0.79746	1.29174	0.0252066	0.773366	1.18994	0.0650054	0.800515	1.23391	0.034768	1.32472	1.3446	0.0168868	0.841029
MW0109236	Phenylalanyltyrosine	Amino acids and derivatives	Amino acids and derivatives	C18H20N2O4	3.032	[M+]+	17355-18-9	0.348474	0.749294	1.08049	0.308611	0.738906	1.03607	1.24365	0.0448619	1.63678	0.241838	0.664491	1.11887	1.03537	0.103535	0.717117	0.527982	0.411303	1.54596	0.95655	0.241988	0.439979
MW0133052	3,3'-Dihydroxyflavone	Flavonoids	Flavones	C15H10O4	4.7268	[M+]+	55977-09-8	1.23282	0.000612376	0.142413	0.872774	0.122571	3.26999	0.991042	0.0275092	0.199757	1.18316	0.0415932	2.14627	0.289372	0.859506	1.10271	0.951642	0.181889	2.53415	0.895545	0.14884	1.79235
MW0000244	Emetine	Alkaloids	Isoquinoline alkaloids	C29H40N2O4	6.4445	[M+]+	483-18-1	1.2993	0.0410517	0.502427	1.26617	0.00873114	1.72979	0.716148	0.301929	0.82998	1.00927	0.189131	1.27151	1.15239	0.0592991	1.16573	0.542372	0.463694	1.23965	0.672153	0.375943	0.754485
MW0148113	Cys-Tyr	Amino acids and derivatives	Amino acids and derivatives	C12H16N2O4S	4.8248	[M+]+	1089-23-2	1.29079	0.000775479	0.18424	1.06625	0.210386	7.41437	1.26997	2.40057e-05	0.0309863	1.233	0.00757656	4.48991	1.31823	0.0123296	3.74321	1.25188	0.0119022	0.30464	1.31115	0.00269462	4.61428
MW0138125	(E)-Ethyl 3-(4-hydroxyphenyl)acrylate	Others	Lactones	C11H12O3	1.2214	[M+NH4]+	7362-39-2 | 2979-06-8	1.26563	0.00967812	1.86828	0.675769	0.511524	1.39291	0.20648	0.611056	1.42375	1.28569	0.0181451	0.531286	1.43134	0.010528	0.334338	1.35799	0.0286299	2.36298	0.999827	0.0900779	0.643026
MW0052594	Ercalcitriol	Alcohol and amines	Alcohols	C28H44O3	6.6833	[M+H]+	60133-18-8	0.982966	0.171332	1.19622	1.32229	0.0182006	1.43864	1.33607	0.00782971	0.542966	1.03556	0.133761	1.10024	1.06582	0.0930835	0.706868	0.415045	0.675473	1.07144	1.34079	0.0300113	1.28431
MW0114761	L-Quebrachitol	Others	Saccharides	C7H14O6	1.4664	[M+Na]+	642-38-6 | 3564-07-6	1.11087	0.151587	2.42338	0.373847	0.695516	0.890948	0.817063	0.190754	1.39746	0.665124	0.354587	0.704123	0.91742	0.229404	0.561411	1.04831	0.105677	1.46649	1.09662	0.0568276	0.571713
MW0009137	N-Oleoyldopamine	Phenolic acids	Phenolic acids	C26H43NO3	4.8641	[M+HCOO+2H]+	105955-11-1	0.859529	0.205935	0.783737	0.223898	0.868961	0.96166	1.028	0.0787509	1.93437	0.53268	0.5062	1.17964	0.867776	0.23009	0.808951	0.398789	0.81125	0.908665	0.320332	0.662824	0.791029
MW0157000	Ser-Gln	Amino acids and derivatives	Amino acids and derivatives	C8H15N3O5	2.6797	[2M+Na]+	94421-66-6	1.05209	0.0557471	0.428702	1.04671	0.0961416	1.49923	0.86667	0.206229	0.758179	0.619761	0.367125	1.17533	1.08989	0.0698523	2.22498	1.09505	0.0615486	0.603276	0.740073	0.317418	1.30078
MW0111319	Thiolutin	Heterocyclic compounds	Heterocyclic compounds	C8H8N2O2S2	5.3805	[2M+Na]+	87-11-6	1.22576	0.0296798	0.750275	1.30527	0.000209336	4.80407	1.25677	0.00655961	0.28567	0.191017	0.780361	0.984947	0.842299	0.258906	1.11347	0.615615	0.394457	1.07678	0.909281	0.165943	0.822412
MW0148496	N-acetylsphinganine	SL	SPH	C20H41NO3	4.7659	[M+]+	13031-64-6	0.888701	0.187114	1.09608	0.840082	0.233124	1.16589	0.366176	0.603437	0.952214	0.828138	0.255038	0.866832	0.854439	0.245926	0.842647	0.239043	0.74732	1.05787	0.344186	0.676793	1.06353
MW0109635	Ser-Ser-Ser	Amino acids and derivatives	Amino acids and derivatives	C9H17N3O7	1.2017	[M+HCOO+2H]+	6620-98-0	1.32087	0.00513486	0.447276	1.1453	0.0491648	1.90509	1.06712	0.0860635	0.585496	1.29454	0.0204852	1.82951	0.11961	0.840686	0.970026	0.180402	0.724817	1.07989	0.17239	0.853367	1.04589
MW0007415	Isofenphos-methyl	Benzene and substituted derivatives	Benzene and substituted derivatives	C14H22NO4PS	5.2608	[M+CH3CN+H]+	99675-03-3 | 83542-84-1	0.470889	0.542134	1.17796	0.344129	0.475899	1.40339	0.553108	0.432414	1.30885	0.216684	0.569388	0.777811	0.525686	0.493307	0.848737	1.28692	0.0265449	2.10552	1.3263	0.0128163	0.332502
MW0013469	3-Carboxy-4-methyl-5-propyl-2-furanpropionic acid	Organic acids	Organic acids	C12H16O5	5.4203	[2M+Na]+	86879-39-2	1.16015	0.0475989	0.722543	1.06373	0.135619	2.20845	1.1134	0.0612361	0.546399	0.0640844	0.925805	0.974122	0.171492	0.919644	0.979787	0.251647	0.660347	0.912192	1.35718	0.0122176	1.31737
MW0133966	5,6,7-Trimethoxycoumarin	Lignans and Coumarins	Coumarins	C12H12O5	3.5834	[M+CH3CN+Na]+	55085-47-7	0.710657	0.337979	0.829687	1.34697	0.00120862	3.17372	1.30128	0.0187355	0.411951	0.0567709	0.976682	1.00149	0.0123188	0.902734	0.97631	0.0312182	0.967978	0.996192	0.359008	0.65081	0.946444
MADP0495	3-Aminobenzamide	Benzene and substituted derivatives	Benzene and substituted derivatives	C7H8N2O	6.4844	[2M+Na]+	3544-24-9	0.0732848	0.997048	1.00061	0.476511	0.478059	1.15114	0.609726	0.362926	1.17131	0.275716	0.652257	0.927182	0.217434	0.851239	1.03145	0.21532	0.745734	0.974403	1.03752	0.103761	0.795396
MW0136963	7-Ethoxy-4-methylcoumarin	Benzene and substituted derivatives	Benzene and substituted derivatives	C12H12O3	4.1159	[2M+Na]+	87-05-8	0.68059	0.287412	0.654565	1.22838	0.00434857	4.56807	0.468562	0.707909	1.29784	1.14423	0.0226917	0.46239	1.17654	0.11487	2.16853	1.11661	0.0986601	0.431792	0.656731	0.367873	0.595174
MW0168279	(2E)-2-[(2S,3R,4S,6R)-2-hydroxy-3,4-dimethoxy-6-[(2R,3R,4S,5S,6R)-3,4,5-trihydroxy-6-(hydroxymethyl)oxan-2-yl]oxycyclohexylidene]acetonitrile	Others	Others	C16H25NO9	2.8179	[M+NH4]+	51771-52-9	1.21486	0.0946473	0.247107	0.034249	0.784079	1.14236	0.352699	0.353522	0.509264	0.864252	0.183981	2.05124	0.656818	0.377398	1.38616	0.466081	0.414072	2.02793	0.125389	0.782229	1.20639
MW0052830	9-Pohsa	Lipids	Free fatty acids	C34H64O4	7.9286	[M+NH4]+	1481636-43-4	0.442491	0.975233	0.980915	0.833153	0.192869	0.526355	1.04312	0.137854	1.8702	0.142188	0.357555	2.73576	0.9759	0.152137	0.510779	0.34238	0.97182	1.0252	0.292697	0.632357	0.722907
MW0157035	Ser-Val	Amino acids and derivatives	Amino acids and derivatives	C8H16N2O4	4.8445	[2M+K]+	51782-06-0	1.30223	0.00394461	0.516404	0.561945	0.467578	1.2248	1.1659	0.0211745	0.476476	1.27627	0.00871677	1.86148	1.14419	0.0627168	1.35217	1.10268	0.0670286	0.629722	1.25604	0.0150941	2.09347
MW0002157	2,3-Dihydroxy-4-methoxybenzoic acid	Benzene and substituted derivatives	Benzene and substituted derivatives	C8H8O5	6.1636	[M+Na]+	3934-81-4	0.240539	0.714786	0.931083	1.05908	0.0849893	1.22785	0.341752	0.548905	0.875262	0.0188998	0.924319	1.01561	0.494908	0.512002	0.903056	0.857983	0.233609	1.14031	0.278593	0.811067	0.955578
MW0151667	Ile-Gln	Amino acids and derivatives	Amino acids and derivatives	C11H21N3O4	7.1404	[2M+NH4]+	59652-60-7	1.35273	0.00239093	1.41203	1.35664	0.00124693	0.481813	1.27671	0.00644699	1.80375	1.32306	0.0305829	1.18532	1.42437	0.00209904	0.758461	0.124395	0.891862	0.992807	0.586429	0.437522	0.91299
MEDL01732	3-Isobutylhexahydropyrrolo[1,2-a]pyrazine-1,4-dione	Amino acids and derivatives	Amino acids and derivatives	C11H18N2O2	0.8491	[M-H+2K]+	5654-86-4	1.36886	0.00212126	2.01768	0.762314	0.262323	1.28642	1.15402	0.0859234	0.562905	1.08168	0.157967	0.6824	1.4216	0.000115697	0.314923	1.27025	0.0362492	1.90216	1.15268	0.0959716	1.67433
MW0112865	Isovalerophenone	Others	Ketone compounds	C11H14O	2.006	[2M+Na]+	582-62-7	0.978046	0.149097	2.07459	0.48819	0.426403	0.805826	0.685071	0.306606	0.796583	1.05494	0.0875261	0.581319	0.583673	0.477436	1.21368	0.69939	0.34221	0.889969	0.996624	0.138438	1.19592
MW0102922	Tributyrin	GL	TG	C15H26O6	2.253	[M-2H+3Na]+	60-01-5	1.16937	0.0633425	0.719914	1.28283	0.0342973	2.19165	0.333808	0.433827	0.681928	0.479295	0.482193	0.903255	1.20482	0.0549643	0.635358	1.28588	0.0125107	1.68624	0.313778	0.911728	0.960421
MADN0597	Asp-Val	Amino acids and derivatives	Amino acids and derivatives	C9H16N2O5	1.2017	[2M+NH4]+	13433-04-0	1.35704	0.0156845	0.212533	0.975317	0.168527	1.82377	1.29768	0.00177308	0.344026	1.30752	0.00788246	3.35777	1.43263	0.0077331	3.92361	1.39639	0.00879627	0.278647	1.37953	0.00757825	2.04279
MW0169534	N-benzyl-1-methyl-1H-pyrazolo[3,4-d]pyrimidin-4-amine	Benzene and substituted derivatives	Benzene and substituted derivatives	C13H13N5	2.2729	[M+H-H2O]+	105903-56-8	1.31093	0.0109648	2.4063	0.461662	0.518858	0.924295	0.473068	0.497551	1.11546	1.18909	0.0573797	0.715616	1.35914	0.0104842	0.443518	1.31374	0.00756683	1.91952	1.23489	0.0310687	0.661612
MW0006843	Diisodecyl phthalate	Benzene and substituted derivatives	Benzene and substituted derivatives	C28H46O4	6.5242	[M+H]+	26761-40-0 | 89-16-7 | 68515-49-1 | 19269-67-1	0.61913	0.427474	1.26139	0.935712	0.144171	1.47639	0.97248	0.105069	0.616914	0.89209	0.160912	0.645089	1.40386	0.000832043	0.421214	1.34715	0.00919009	2.42488	0.952742	0.186071	1.32103
MW0149468	Ganoderic acid H	Lipids	Free fatty acids	C32H44O9	5.3209	[M+Na+HCOOH]+	98665-19-1	1.36773	0.00189264	0.123532	1.35597	0.00547201	7.73634	1.34436	0.00423168	0.191252	0.151216	0.863239	1.0152	0.95224	0.152077	1.26325	1.40154	1.74795e-05	4.71686	0.918376	0.193919	0.904448
MW0124677	Linalyl oxide	Heterocyclic compounds	Heterocyclic compounds	C10H18O2	5.3507	[M+CH3CN+H]+	60047-17-8	0.589155	0.362772	1.68088	0.929272	0.223773	0.335497	0.403021	0.513984	1.47805	0.381702	0.591029	1.3343	0.024729	0.770435	0.889178	0.811551	0.267571	0.790568	0.292656	0.559173	1.27909
MW0133004	3-Carbethoxypsoralen	Heterocyclic compounds	Heterocyclic compounds	C14H10O5	5.8612	[2M+NH4]+	20073-24-9	1.11362	0.0932528	0.695545	1.31488	0.0579118	5.56745	1.21317	0.100864	0.371766	0.577804	0.451757	0.806387	0.368145	0.741421	1.05516	1.32878	0.00964864	1.21177	1.02904	0.156792	0.673703
MW0110092	Trp-Ala	Amino acids and derivatives	Amino acids and derivatives	C14H17N3O3	4.4102	[M+NH4]+	24046-71-7	1.14251	0.042324	0.801108	1.31276	0.000819544	5.11462	1.25771	0.0120536	0.288592	1.32144	0.0275964	0.690259	0.25969	0.840092	0.960649	0.377333	0.588049	0.884769	1.08154	0.102802	1.44146
MW0014489	4-Hydroxybutyric acid	Organic acids	Organic acids	C4H8O3	7.1795	[M-H+2Na]+	591-81-1	1.22104	0.0310992	0.901297	0.421043	0.55858	0.983753	0.375875	0.60792	0.991702	1.3424	0.00496356	1.20667	0.990818	0.13936	0.96009	0.383494	0.59487	1.01485	0.906613	0.216813	0.967299
MW0016181	Betulonic acid	Terpenoids	Triterpene	C30H46O3	4.4102	[M+]+	4481-62-3	0.854115	0.207797	1.15195	0.766211	0.258061	1.15478	0.524624	0.454731	0.928128	0.299036	0.694345	0.952076	0.442082	0.651759	0.923688	0.453581	0.502921	0.86956	0.41981	0.591233	1.05916
MW0126091	Phenazine-1,6-dicarboxylic acid	Organic acids	Organic acids	C14H8N2O4	0.8102	[M+]+	23462-25-1	0.919146	0.198144	1.46512	1.35285	0.00461244	0.0704483	1.28566	0.00129462	9.97208	1.35434	0.00465495	2.36735	1.06527	0.119054	0.583083	0.24333	0.762605	0.924028	0.535446	0.502864	0.761718
MW0010655	Secoisolariciresinol diglucoside	Lignans and Coumarins	Lignans	C32H46O16	4.3906	[M-2H+3Na]+	158932-33-3 | 148244-82-0	0.796959	0.274918	0.638589	0.0748877	0.953265	1.03445	0.918894	0.182414	0.439461	0.741536	0.311333	1.69897	1.44231	0.0058557	6.25921	1.35205	0.00123874	0.232598	0.573191	0.455492	1.39264
MW0061625	CID 431000	Steroids	Steroid	C28H30O9	4.6275	[M+]+	23133-56-4	0.68948	0.26914	0.663017	0.183481	0.951656	0.986318	1.23674	0.0389829	1.12327	0.591027	0.360511	0.734851	1.28408	0.00529205	2.62644	1.16885	0.101571	0.825628	1.38115	0.00884131	0.854323
MEDL00355	Glu-Tyr	Amino acids and derivatives	Amino acids and derivatives	C14H18N2O6	4.2143	[2M+Na]+	3422-39-7	0.325369	0.586562	1.10609	1.34197	0.000310292	1.28117	0.789335	0.263492	0.936103	1.27533	0.0340708	0.735147	0.882221	0.225602	1.24429	1.09078	0.0717516	1.07379	1.34255	0.00628004	0.767477
MW0126336	Pyridoxamine phosphate	Organic acids	Organic acids	C8H13N2O5P	4.6475	[2M+K]+	529-96-4	0.687343	0.272221	0.539692	0.0146829	0.990929	1.00635	0.539704	0.361378	0.586497	0.421273	0.69174	1.21696	0.0278418	0.469919	0.562179	0.912778	0.242413	2.63158	0.605172	0.358402	1.7437
MW0130180	6,7,3',4'-Tetrahydroxyflavone	Flavonoids	Flavones	C15H10O6	0.8491	[2M+H]+	92915-82-7	1.3675	0.000685019	2.99727	0.898915	0.179824	0.746172	0.294943	0.751328	0.953406	1.31312	0.0407657	0.542758	1.38586	0.00148558	0.314087	0.940029	0.172115	1.38712	1.36555	0.0023079	1.9833
MW0116893	1-Benzyl-4-hydroxy-5-oxo-2,5-dihydro-1H-pyrrole-3-carboxylic acid ethyl ester	Benzene and substituted derivatives	Benzene and substituted derivatives	C14H15NO4	0.8491	[M+Na+HCOOH]+	4450-98-0	1.3455	2.51427e-05	0.102952	0.656779	0.343512	1.22003	1.22914	0.0654256	0.276878	1.40236	1.82962e-05	4.1793	1.42209	0.00217982	12.426	1.34844	0.00104197	0.0818733	1.29209	0.0447555	6.7628
MW0113976	beta-CYCLODEXTRIN	Others	Saccharides	C42H70O35	4.1551	[M+CH3CN+H]+	7585-39-9 | 37331-89-8 | 79647-56-6	0.123574	0.88945	0.995007	1.31475	0.00795723	1.64745	1.29299	0.0107049	0.647912	0.104842	0.853523	0.989099	0.834685	0.266752	0.870042	0.987294	0.117448	1.26858	0.89708	0.195467	0.862472
MW0107083	Gly-Met-Gly	Amino acids and derivatives	Amino acids and derivatives	C9H17N3O4S1	4.8445	[M+]+	51529-34-1	1.3262	0.0233693	0.269459	0.638774	0.337877	1.80752	0.935405	0.158672	0.606169	1.01621	0.0722143	2.10136	0.308661	0.996882	1.00181	1.06768	0.0600396	3.69696	1.16614	0.117939	0.435208
MW0112819	3-Hexanone	Others	Ketone compounds	C6H12O	4.6475	[2M+NH4]+	589-38-8	0.573153	0.496929	1.14413	0.104523	0.837805	1.03826	0.853663	0.181099	0.849012	0.45111	0.53279	1.17053	1.30003	0.0189961	0.755592	0.432334	0.659062	0.898364	0.666219	0.375079	1.24791
MEDL02755	5,7-Dimethoxyflavone	Flavonoids	Flavones	C17H14O4	1.6925	[M+CH3CN+Na]+	110241-33-3	0.691533	0.382389	1.18376	1.25396	0.0392039	2.99772	1.08818	0.09239	0.515729	1.0786	0.110176	0.594152	0.571262	0.573655	0.879955	0.476809	0.541484	1.22541	0.378505	0.611888	0.852866
MW0112009	2,6-Dimethyl-4-hydroxybenzaldehyde	Benzene and substituted derivatives	Benzene and substituted derivatives	C9H10O2	1.9668	[M-H+2Na]+	70547-87-4	1.12284	0.0476198	0.828844	1.19938	0.00642414	10.0517	1.15217	0.0217223	0.131487	0.358771	0.61501	0.935676	0.0937572	0.754014	1.09685	0.156203	0.700414	0.891482	0.122166	0.99005	0.997743
MW0115088	Parishin	Phenolic acids	Phenolic acids	C45H56O25	4.2143	[M+NH4]+	62499-28-9	1.37248	8.95378e-06	1.18781	1.32448	0.00141499	1.29527	0.55267	0.430944	0.972807	1.38568	0.00723059	0.871854	1.09326	0.134384	0.962537	1.27071	0.0153269	1.10585	1.40533	0.000459247	0.71996
MW0136611	6''-Acetylhyperin 7-rhamnoside	Others	Saccharides	C29H32O17	4.797	[M+NH4]+	124027-51-6	1.12198	0.129058	0.565629	1.28609	0.0496777	1.90758	0.881179	0.203995	1.15636	0.31813	0.739638	0.92751	1.30044	0.0135568	1.57908	0.429149	0.560049	0.945789	1.32117	0.00749195	0.578596
MW0125386	4-Methyl-5-(2-(4-morpholinophenylamino)pyrimidin-4-yl)thiazol-2-amine	Alcohol and amines	Amines	C18H20N6OS	2.4819999999999998	[M+H]+	693228-63-6	0.864548	0.169381	0.743286	0.263129	0.950648	0.973454	0.607562	0.402025	1.35526	0.621648	0.441432	1.34673	0.151446	0.817867	1.07152	1.18672	0.074931	0.333728	0.900542	0.204337	2.11755
MEDL01822	4,5-Dihydropiperlonguminine	Alkaloids	Alkaloids	C16H21NO3	0.8897	[M+K]+	23512-53-0	0.752937	0.271479	0.913225	0.698089	0.320258	0.837342	1.1148	0.070984	1.6216	0.434335	0.556098	1.05144	0.794134	0.275196	1.15859	0.42045	0.594635	0.90653	0.896844	0.196216	0.730265
Lmjp002596	Quercetin 3-sambubioside	Flavonoids	Flavonols	C26H28O16	3.8403	[M+Na]+	83048-35-5	1.32795	0.0212684	0.714217	1.35775	0.00154385	4.00723	1.34303	0.00307592	0.404826	0.473228	0.526959	0.962728	0.972858	0.191832	0.941323	1.33139	0.00446241	1.27715	1.34955	0.003079	0.745713
MW0154925	Parishin B	Phenolic acids	Phenolic acids	C32H40O19	3.4649	[M+H]+	174972-79-3	0.153673	0.867796	1.01852	1.0098	0.0636673	1.64678	0.826569	0.171758	0.71219	0.689551	0.335535	0.872676	0.630725	0.441472	0.897655	1.00869	0.155122	1.24616	0.940705	0.179812	0.857552
MEDL02347	L-Phenylalanine	Amino acids and derivatives	Amino acids and derivatives	C9H11NO2	1.9668	[M+H]+	63-91-2	0.575586	0.424275	1.05698	1.23606	0.0190776	0.824178	1.32245	0.0015899	1.63135	1.20094	0.0353893	0.885774	0.808706	0.274099	0.8449	0.391676	0.56069	0.914509	0.378936	0.607054	1.02813
MW0150548	Gly-Arg-Gly-Asp-Ser-Pro-Cys	Amino acids and derivatives	Amino acids and derivatives	C25H42N10O11S	3.2667	[M+H]+	126646-79-5	1.20216	0.00583928	3.30656	1.13795	0.00538252	0.186437	0.733181	0.290447	1.18802	0.578344	0.521862	1.50245	0.0656623	0.941861	1.0187	1.23611	0.0756146	0.321381	1.29256	0.00328348	2.77588
MEDP1448	1-Stearoyl-sn-glycerol	GL	MG	C21H42O4	6.6237	[M+Na]+	22610-61-3	0.682721	0.311628	0.580976	0.935891	0.187041	0.10383	0.550607	0.597448	1.6965	1.26781	0.0111157	13.009	0.0343353	0.742086	0.772302	0.86356	0.085125	2.39059	0.969945	0.256644	0.406847
MEDL01831	n-cis-Feruloyltyramine	Alkaloids	Phenolamine	C18H19NO4	5.2014	[M+H]+	80510-09-4	1.36242	2.78924e-05	0.129594	0.986927	0.082611	1.57681	1.32314	0.00144044	0.123394	1.41227	2.66582e-07	12.2868	1.41308	0.0109891	4.55306	1.40266	0.0120745	0.101681	1.41368	0.00351851	6.97201
MEDP0437	Ergothioneine	Alkaloids	Alkaloids	C9H15N3O2S	1.0447	[M+H]+	497-30-3	0.435595	0.513822	1.33521	0.86699	0.211942	0.576471	0.893805	0.167625	1.93651	1.3019	0.0364257	0.566031	1.17159	0.0539536	2.10678	1.34871	0.00402638	0.356037	0.860051	0.229353	1.58015
MEDL02681	6-Deoxyfagomine	Alkaloids	Piperidine alkaloids	C6H13NO2	0.9272	[M+H]+	197449-09-5	1.23948	0.0200099	1.11697	0.352084	0.652375	0.898742	0.995832	0.0619929	1.96494	0.277599	0.658275	0.90824	1.38961	0.0088372	0.719519	0.308873	0.605693	1.0902	0.727469	0.292291	0.711584
MEDP0011	L-Lysine	Amino acids and derivatives	Amino acids and derivatives	C6H14N2O2	0.6145	[M+H]+	56-87-1	1.19012	0.0692486	0.502548	0.830258	0.218655	0.82935	0.14254	0.92867	1.02003	0.966114	0.214621	1.37635	1.34677	0.0647719	3.0884	1.34727	0.0620277	0.281645	1.23869	0.108722	1.96475
MEDP0160	Adenosine	Nucleotides and derivatives	Nucleotides and derivatives	C10H13N5O4	1.9082	[M+H]+	58-61-7	1.04513	0.0995101	0.884257	1.33572	0.000819422	1.9309	1.32674	0.00758547	0.408853	1.29161	0.012905	1.21123	0.0289902	0.958614	1.00415	0.0189391	0.984158	1.00168	0.974242	0.146741	1.17582
MEDL02632	5-[6-[[3,4-Dihydroxy-4-(hydroxymethyl)oxolan-2-yl]oxymethyl]-3,4,5-trihydroxyoxan-2-yl]oxy-6-hydroxy-8-methoxy-2-methylbenzo[g]chromen-4-one	Quinones	Quinones	C26H30O14	4.5183	[M+Na]+	119170-51-3	1.35214	0.0100651	0.716795	1.35838	7.98165e-05	4.39191	1.33068	0.0260155	0.226012	1.34579	0.0129122	1.23695	1.41925	0.00482203	0.769693	1.21202	0.117058	1.70388	0.474124	0.528227	0.86639
MEDP0401	5'-Deoxy-5'-(Methylthio) Adenosine	Nucleotides and derivatives	Nucleotides and derivatives	C11H15N5O3S	3.0446	[M+H]+	2457-80-9	0.458088	0.522988	0.927456	1.27424	0.0143371	0.472654	1.243	0.0276929	1.76243	0.728884	0.315257	1.16003	0.334035	0.628646	1.0988	0.335587	0.714653	1.0708	0.311403	0.662214	0.948329
MW0107611	Kifunensine	Alkaloids	Alkaloids	C8H12N2O6	2.401	[M+NH4]+	109944-15-2	1.35258	0.0014138	0.225825	0.856083	0.209122	0.855958	1.34095	0.00206621	0.41909	1.40044	0.00218713	4.30426	0.106732	0.932142	1.01329	0.784881	0.241295	0.768997	1.35785	0.00043513	3.68053
MEDL00009	L-Valine	Amino acids and derivatives	Amino acids and derivatives	C5H11NO2	0.9028	[M+H]+	72-18-4	1.26925	0.02101	0.747122	1.10812	0.0779391	1.94526	1.21906	0.0165341	0.35072	0.220945	0.816785	0.986918	0.999041	0.165403	1.1492	0.892962	0.225248	0.892449	1.41111	0.000616841	1.93825
MW0116102	(Z)-5-[(5-Methyl-2-thienyl)methylene]-2(5H)-furanone	Others	Ketone compounds	C10H8O2S	3.8581	[M+NH4]+	5705-62-4	1.337	0.00356478	0.718898	1.35807	8.28957e-07	3.35309	1.33684	0.00631998	0.412321	1.24886	0.0233553	1.06048	0.208661	0.819426	0.982173	1.18546	0.0419092	1.23614	1.26862	0.0173149	0.781436
MW0062288	methyl 5'-oxo-1-[3,4,5-trihydroxy-6-(hydroxymethyl)oxan-2-yl]oxy-4'-[1-[3-[4-[3,4,5-trihydroxy-6-(hydroxymethyl)oxan-2-yl]oxyphenyl]prop-2-enoyloxy]ethyl]spiro[4a,7a-dihydro-1H-cyclopenta[c]pyran-7,2'-furan]-4-carboxylate	Others	Lactones	C36H42O19	2.8179	[M+NH4]+	80396-57-2	0.384583	0.5449	0.912974	0.630655	0.351318	1.07242	1.17281	0.0391771	1.19939	0.0561722	0.988517	1.00204	0.289335	0.721955	1.01581	0.816624	0.321672	1.31083	1.09596	0.183539	0.638231
MW0123363	Citbismine C	Heterocyclic compounds	Heterocyclic compounds	C37H36N2O11	0.8881	[M+H]+	169055-79-2	1.26113	0.0140135	0.35705	1.20098	0.0452787	1.46968	0.462807	0.474882	0.897802	1.0273	0.102635	0.747468	1.41002	0.0086655	6.29703	1.28883	0.0423687	0.594092	1.03454	0.0905702	0.759076
MW0112984	4,4'-Thiobis-2-butanone	Others	Ketone compounds	C8H14O2S	4.6874	[M+H]+	40790-04-3	1.31126	0.0157949	1.74838	1.28551	0.00536776	1.85234	1.04486	0.0832445	0.807413	1.38373	0.0073662	0.478921	0.902874	0.194626	1.1823	1.15276	0.0487804	1.34283	1.38623	0.0156528	0.502963
MW0063351	Methyl ricinoleate	FA	Others	C19H36O3	8.7375	[M+H]+	141-24-2 | 41989-07-5	0.433613	0.545367	1.07362	0.246333	0.675448	1.06593	0.418325	0.603369	1.07539	0.319037	0.632321	0.924991	1.14629	0.0585476	0.703258	0.838559	0.243535	1.45111	0.36587	0.567476	0.860804
MW0011264	(3R,7R)-1,3,7-Octanetriol	FA	Others	C8H18O3	8.7574	[M+Na]+	217650-11-8	1.30369	0.0134999	1.19959	0.569722	0.41435	0.938873	0.280511	0.70429	1.03648	1.2633	0.0460155	0.856412	0.231316	0.760037	0.990316	1.34456	0.0232225	1.24272	1.15933	0.0555802	0.812772
MEDP0442	Choline Alfoscerate	Lipids	PC	C8H20NO6P	0.8491	[M+H]+	28319-77-9	0.00935013	0.975599	1.00288	0.734407	0.297203	0.938192	0.0129631	0.943684	0.994058	0.766221	0.267965	1.08463	1.32171	0.0298586	1.3866	1.39235	0.00053734	0.553578	1.16698	0.0752511	1.28421
MEDL00575	L-Isoleucine	Amino acids and derivatives	Amino acids and derivatives	C6H13NO2	1.2179	[M+H]+	73-32-5	0.684553	0.370561	0.937556	0.207907	0.757875	0.978689	1.30131	0.00453309	1.84232	1.30406	0.0219659	0.864095	0.772151	0.302177	0.884492	0.897137	0.195653	1.16769	1.32519	0.00740081	0.662842
MW0000350	N-Desmethyl Vinblastine	Alkaloids	Alkaloids	C45H56N4O9	8.7375	[M+H]+	18172-50-4	0.84324	0.271699	1.38076	0.667561	0.336469	1.2072	0.465698	0.576049	0.904996	0.57723	0.551428	0.843037	0.136176	0.995733	1.00129	0.404515	0.537758	0.834114	0.198739	0.720153	0.941512
MEDP0167	Guanosine	Nucleotides and derivatives	Nucleotides and derivatives	C10H13N5O5	1.5549	[M+H]+	118-00-3 | 26578-09-6 | 197227-95-5 | 103654-69-9 | 103654-70-2 | 146849-94-7 | 197227-93-3 | 202933-46-8 | 244769-87-7 | 247226-75-1 | 250586-91-5 | 250586-97-1 | 30747-23-0	0.16553	0.796097	0.960067	0.958403	0.182453	1.49539	1.08998	0.0651077	0.744063	0.282966	0.745317	1.07242	0.344889	0.666668	0.931403	0.485442	0.468283	0.889731	0.32636	0.637515	1.05335
MW0103936	(4-Oxo-thiazolidin-3-yl)-acetic acid	Organic acids	Organic acids	C5H7NO3S	2.9159	[M+NH4]+	106562-27-0	0.661072	0.340051	1.14221	0.507542	0.513547	1.06733	0.19545	0.820451	0.976179	0.389793	0.59319	1.06165	0.376097	0.632582	1.05723	0.760937	0.314823	0.822705	0.309487	0.632482	0.909979
MEDP0022	L-Proline	Amino acids and derivatives	Amino acids and derivatives	C5H9NO2	0.8685	[M+Na]+	147-85-3	1.34522	0.000406123	0.435403	1.33766	0.0103426	0.549906	1.05137	0.0719851	0.829922	0.958233	0.173281	1.07669	1.41637	0.000637385	2.19739	1.3969	0.00367881	0.666156	1.414	0.00593958	3.19307
MEDP1126	D-(-)-alpha-Phenylglycine	Amino acids and derivatives	Amino acids and derivatives	C8H9NO2	1.9668	[M+H-H2O]+	875-74-1	0.228251	0.748354	1.02051	1.27126	0.00812515	0.779869	1.33011	0.00192407	1.66948	0.642527	0.369023	0.948594	0.788221	0.299611	0.85711	0.631557	0.388628	0.868607	0.808354	0.238056	1.06572
MEDL01737	5-Aminoimidazole ribonucleotide	Nucleotides and derivatives	Nucleotides and derivatives	C8H14N3O7P	0.7325	[M+H]+	25635-88-5	1.27497	0.00740144	1.23605	1.10586	0.109112	0.795886	0.94706	0.184478	1.17622	0.646083	0.362304	0.956598	0.442047	0.558522	1.06206	1.22147	0.0469088	0.698428	1.16126	0.0580839	1.21794
MEDL02015	2-Phenylethanol	Phenolic acids	Phenolic acids	C8H10O	2.2430000000000003	[M+H-H2O]+	60-12-8	1.29489	0.0106334	0.624744	0.854213	0.209838	0.941259	1.24779	0.00911205	1.43502	1.35925	0.0022796	0.823578	1.35747	0.0198764	1.91882	1.3359	0.0114939	0.431668	1.28798	0.0113655	1.73716
MEDP0827	3,5,5-Trimethyl-2-cyclohexen-1-one	Others	Ketone compounds	C9H14O	5.8211	[M+H]+	78-59-1	0.0360936	0.894191	1.02546	0.639605	0.345732	1.17667	0.10128	0.955299	1.00798	0.883646	0.201164	0.775338	0.176651	0.802324	0.947832	0.082068	0.956039	1.00885	0.435569	0.529324	1.10899
MEDL02585	Veranisatin B	Terpenoids	Sesquiterpenoids	C16H20O9	4.6874	[M+K]+	153445-93-3	1.11998	0.011453	3.30359	1.26309	0.0225322	1.71694	1.28196	0.00308564	0.639682	1.16806	0.00531825	0.280135	1.30957	0.0110717	0.687832	1.37676	0.000884837	2.18262	1.37268	0.00618321	0.655343
MEDN0006	L-Tyrosine	Amino acids and derivatives	Amino acids and derivatives	C9H11NO3	0.8538	[M+H]+	60-18-4	1.32484	0.00160824	0.476358	0.168136	0.87913	1.02174	0.476257	0.490637	1.13064	1.36488	0.00173532	1.57967	1.27234	0.023884	1.59562	1.25564	0.0185791	0.599408	0.721148	0.287999	1.20277
MEDL00586	Arginine	Amino acids and derivatives	Amino acids and derivatives	C6H14N4O2	0.8102	[M+H]+	74-79-3	1.36915	0.00403338	0.40534	1.28277	0.0256638	0.759739	1.29742	0.00179419	0.691797	1.06094	0.134168	1.10531	1.44882	0.00156875	11.8432	1.40979	0.00146047	0.0742778	1.41767	0.00041515	4.82754
MEDN0151	Adenine	Nucleotides and derivatives	Nucleotides and derivatives	C5H5N5	1.9082	[M+H]+	73-24-5	0.651274	0.349028	0.92552	1.32917	0.000497235	1.94612	1.33251	0.000394082	0.423458	1.0761	0.118817	1.16397	0.305763	0.74459	0.965269	0.196307	0.834298	1.02406	1.09163	0.113326	1.13952
MEDP2105	3,6,9,12,15,18,21-Heptaoxatricosane-21,23-diol	Benzene and substituted derivatives	Benzene and substituted derivatives	C16H34O9	3.4847	[M+NH4]+	5117-19-1	0.222202	0.942149	0.978442	0.66376	0.316633	0.778508	0.0450719	0.831847	0.929127	0.65508	0.41541	1.13731	0.427298	0.553542	1.39153	0.411566	0.525243	0.712225	0.350163	0.531947	1.25354
MEDP1314	Monoisobutyl phthalate	Others	Lactones	C12H14O4	7.1795	[M+H-H2O]+	30833-53-5	1.12074	0.0506926	0.903278	0.924198	0.13547	0.94604	0.45723	0.507338	0.977908	1.33717	0.00808836	1.21542	0.659976	0.368581	0.968952	0.476407	0.508141	1.02062	0.104247	0.889916	0.99558
MEDP0205	Carnitine	Alkaloids	Alkaloids	C7H15NO3	0.8102	[M+H]+	406-76-8 | 461-06-3	1.35431	0.00601799	2.11704	1.34827	0.00228846	0.6189	1.29648	0.00503252	1.27157	1.20646	0.0464952	0.879338	0.779188	0.31109	0.92775	1.39942	0.000104422	0.645909	1.26598	0.0170464	1.13907
MEDL01942	Dibutyl phthalate	Phenolic acids	Phenolic acids	C16H22O4	8.7406	[M+Na]+	84-74-2	0.453185	0.54702	0.96095	0.935737	0.129845	0.919955	0.21249	0.765853	0.98657	1.34147	0.00571937	1.292	1.16741	0.118472	0.867753	1.02673	0.166737	1.1017	0.817162	0.251402	0.928287
MEDN0551	3-Indoleacrylic acid	Alkaloids	Plumerane	C11H9NO2	4.2727	[M+H]+	29953-71-7	1.16873	0.0296637	0.592724	1.07946	0.076599	1.45073	1.03844	0.113057	0.675892	1.13016	0.0576564	1.38158	0.610154	0.432739	0.84273	1.0403	0.0940402	0.811326	1.27985	0.0635278	1.82148
MW0013252	U-74389G maleate	Others	Lactones	C41H54N6O6	8.7406	[M+H]+	153190-29-5	0.743105	0.260579	1.69473	0.115862	0.596493	0.599332	0.185052	0.93372	1.07085	1.279	0.120991	7.68525	0.236128	0.935909	1.02198	0.808062	0.212228	0.620434	1.13801	0.134614	0.188673
MEDP0453	Indole	Alkaloids	Plumerane	C8H7N	2.5809	[M+]+	120-72-9	0.290624	0.685785	0.958516	1.22059	0.016331	0.704988	0.825015	0.205417	1.17633	0.635047	0.373956	1.10139	0.404043	0.611824	0.942835	0.954888	0.138907	0.786972	1.18874	0.0438287	1.53942
MEDN0128	Vanillin	Phenolic acids	Phenolic acids	C8H8O3	4.4887	[M+H]+	121-33-5	0.838985	0.264828	0.756333	0.947871	0.18695	1.31162	1.26526	0.0202945	0.626495	0.792246	0.279299	1.31794	0.627525	0.408564	0.904274	0.953057	0.184626	0.837338	1.34185	0.0218819	1.61238
MEDP0894	3-Methoxytyramine	Phenolic acids	Phenolic acids	C9H13NO2	1.5104	[M+H]+	554-52-9	1.18154	0.0221273	0.275572	0.675798	0.446312	0.78884	1.33937	0.0150737	0.123187	1.39688	0.0011707	20.9328	1.14851	0.0474325	2.75261	1.3883	0.0214632	0.147547	1.38752	0.0162453	4.39246
MW0121444	5-Ethynyl-1H-indole	Alkaloids	Plumerane	C10H7N	2.5018	[M+NH4]+	889108-48-9	0.228261	0.781096	0.967576	1.34417	0.00816073	0.563242	1.22855	0.0127206	1.30932	1.28053	0.0636151	1.30885	0.949901	0.172066	0.771249	1.14697	0.124236	0.670598	1.39396	0.00151997	2.07026
MW0113965	Benzoyl glucuronide	Organic acids	Organic acids	C13H14O8	3.8561	[M+H]+	19237-53-7	1.25543	0.0228306	0.744345	1.32771	0.000127027	4.31947	1.30238	0.000514824	0.293398	0.727521	0.30707	1.08082	0.402667	0.587132	1.03717	1.1651	0.0441263	1.17997	1.26456	0.0184213	0.80143
MW0160416	5-Methoxypodophyllotoxin	Lignans and Coumarins	Lignans	C23H24O9	0.8685	[M+NH4]+	128443-52-7	1.09162	0.0903757	0.755988	1.15783	0.0226579	1.96671	0.249598	0.629171	1.13257	0.481246	0.520289	0.926605	1.19234	0.0697033	1.30174	0.87382	0.181701	0.730874	0.897151	0.222044	0.673624
MEDP1001	delta-Hexanolactone	Others	Lactones	C6H10O2	3.8205	[M+H]+	823-22-3	1.00707	0.122541	1.14515	0.0952252	0.883989	1.00878	0.448359	0.55044	1.04694	1.21888	0.0266346	0.77636	1.17145	0.0573409	0.885903	0.755713	0.275437	1.06278	0.950333	0.191908	1.13117
MEDN0031	Pyroglutamic acid	Amino acids and derivatives	Amino acids and derivatives	C5H7NO3	0.8685	[M+H]+	98-79-3	1.20535	0.031438	0.773696	1.03482	0.0955047	0.896833	1.21164	0.025626	1.27171	0.746461	0.288245	1.09008	1.41874	0.00357525	1.89089	1.38109	0.0075466	0.578618	0.545465	0.467361	0.950203
MEDN0455	Guanine	Nucleotides and derivatives	Nucleotides and derivatives	C5H5N5O	1.6336	[M+H]+	73-40-5	0.337988	0.690338	1.07337	0.788512	0.194052	1.56162	1.0268	0.0588233	0.450481	0.130672	0.844218	1.04507	0.214005	0.974361	1.01133	0.0694729	0.830777	0.908813	0.686705	0.357432	1.37875
MEDN1476	Allantoic acid	Organic acids	Organic acids	C4H8N4O4	0.5558	[M+H-2H2O]+	99-16-1	1.19437	0.0259396	1.287	1.32126	0.00110803	0.750854	1.33866	0.000103079	0.686657	0.871164	0.232759	1.11932	0.616921	0.418243	0.944169	1.36053	0.0179273	0.657807	1.41731	3.05095e-06	2.16783
MEDL02018	(2E)-Decenoyl-ACP	Amino acids and derivatives	Amino acids and derivatives	C6H11NO2	0.6144	[M+H]+	52-52-8	1.23028	0.0102727	0.569625	0.363715	0.580278	1.07824	0.321102	0.679474	1.06288	0.701355	0.332792	1.13937	1.41157	0.000263138	3.05985	1.38632	0.000114896	0.323166	0.94937	0.148796	1.35962
MEDP1310	4-Hydroxy-l-tryptophan	Amino acids and derivatives	Amino acids and derivatives	C11H12N2O3	2.5216	[M+H]+	25242-90-4	1.07741	0.0663279	0.696061	0.151662	0.717202	1.14484	0.922104	0.209557	1.21452	0.0613137	0.887231	0.951604	0.176692	0.784706	0.952631	1.3761	0.0140372	0.377995	1.40793	3.95157e-05	3.01535
MEDN0198	Citric acid	Organic acids	Organic acids	C6H8O7	3.5834	[M+H]+	77-92-9	1.17151	0.0458044	0.853751	1.35515	0.00385822	2.62623	1.33442	0.0112209	0.446702	0.947069	0.1731	1.07929	0.949918	0.164664	0.896524	1.19229	0.0378618	1.21612	1.06324	0.0885249	0.848479
MEDL02426	Methyl benzoate	Phenolic acids	Phenolic acids	C8H8O2	4.9232	[M+H]+	93-58-3	1.22135	0.0388847	0.696398	0.549968	0.437456	1.10975	1.24075	0.0517959	0.500907	1.36896	0.00440368	2.0706	0.629294	0.399917	0.888175	0.203451	0.750352	1.04382	0.928915	0.16902	1.34567
MEDP0125	Choline	Alkaloids	Alkaloids	C5H14NO+	0.7716	[M+]+	62-49-7	1.31864	0.0152356	1.17475	1.25663	0.0282063	0.871067	0.70696	0.322746	1.03587	1.39518	0.000975584	0.853758	1.10778	0.120015	1.13913	1.18953	0.0765263	0.844969	1.34658	0.00648659	1.14802
MEDP0646	2,3-Dihydrobenzofuran	Benzene and substituted derivatives	Benzene and substituted derivatives	C8H8O	1.9668	[M+H-H2O]+	496-16-2	0.328118	0.643732	0.956122	1.27689	0.00621626	0.78489	1.33402	0.00155141	1.65518	0.0256568	0.940531	1.00628	0.680847	0.385794	0.873643	0.675667	0.3598	0.849822	0.892812	0.191121	1.07758
MEDP0161	Adenosine-5'-diphosphate	Nucleotides and derivatives	Nucleotides and derivatives	C10H15N5O10P2	1.1688	[M+H]+	58-64-0	0.894091	0.222194	1.19637	0.8908	0.20451	0.680889	0.616169	0.357239	1.32231	1.03663	0.153255	0.798136	0.884069	0.276442	1.45228	1.08045	0.191096	0.590742	0.721802	0.3252	1.35582
MW0161508	Teasterone	Others	Ketone compounds	C28H48O4	8.4445	[M+H]+	92751-21-8	1.02479	0.124452	1.45385	1.20862	0.00597464	3.26897	1.25026	0.00860765	0.196716	0.592262	0.485115	0.866652	0.878517	0.247411	0.820578	0.221329	0.745127	0.937381	1.1459	0.0610691	1.60454
MW0118280	2-amino-7-phenyl-7,8-dihydroquinazolin-5(6H)-one	Others	Ketone compounds	C14H13N3O	2.5413	[M+Na]+	6075-47-4 | 87379-54-2	1.22901	0.0550998	1.22794	1.02385	0.12164	0.892199	1.31464	0.00600482	1.59839	1.30065	0.0136318	0.879888	1.42225	0.00156245	0.44234	1.19465	0.0608077	1.24016	1.30371	0.0245807	1.18309
MEDL01940	Feruloylputrescine	Alkaloids	Phenolamine	C14H20N2O3	2.6896	[M+H]+	501-13-3 | 91000-11-2	1.11393	0.0860909	0.296214	0.0173029	0.779173	1.21489	1.24312	0.0344698	0.190365	1.19181	0.0619977	5.74651	1.34008	0.00130122	5.30389	1.39546	0.00535784	0.0818925	1.36077	0.0405199	5.84831
MEDL02050	Niacinamide	Others	Vitamin	C6H6N2O	1.5549	[M+H]+	98-92-0	1.12812	0.103868	1.26445	0.620918	0.363068	0.905602	0.440952	0.505111	1.07344	0.44207	0.535996	0.968615	0.965481	0.162608	0.798691	0.298281	0.662652	0.943065	0.981147	0.149505	1.1151
MEDN0431	N2,N2-Dimethylguanosine	Nucleotides and derivatives	Nucleotides and derivatives	C12H17N5O5	2.3226	[M+H]+	2140-67-2	0.83264	0.0771874	0.363545	0.589876	0.509636	0.708682	0.968465	0.111351	1.53105	0.343568	0.820185	0.864126	0.753039	0.198001	1.8955	0.584651	0.393266	1.21958	0.601095	0.413395	1.26908
MEDP1033	Benzaldehyde	Phenolic acids	Phenolic acids	C7H6O	4.7169	[M+H]+	100-52-7	0.813904	0.216422	0.75251	0.988135	0.130012	1.53319	0.910796	0.146904	0.677145	0.254847	0.745636	1.06914	0.804012	0.332803	1.19185	0.139104	0.939336	0.989856	0.0138959	0.941245	1.0148
MEDP1162	1-Methylguanine	Nucleotides and derivatives	Nucleotides and derivatives	C6H7N5O	4.6075	[M+H]+	938-85-2	1.37482	0.00105852	31.9799	1.32027	0.000852991	0.466277	1.11685	0.0687493	0.783721	1.40716	0.0106245	0.187529	1.43365	6.48274e-05	0.233424	1.37683	0.00900782	3.48636	1.32488	0.0255515	0.560703
MW0011498	(all-Z)-7,10,13-Docosatrienoic acid	Lipids	Free fatty acids	C22H38O2	7.6138	[M+NH4]+	28874-30-8	0.906199	0.216603	1.57178	0.301718	0.725146	1.12307	0.244056	0.794963	0.92281	0.302981	0.724734	1.09652	1.3026	0.0904247	0.378227	0.178918	0.789514	1.05034	0.845682	0.214489	1.40925
MEDP0179	Uridine	Nucleotides and derivatives	Nucleotides and derivatives	C9H12N2O6	1.2375	[M+H]+	58-96-8	1.25078	0.045688	1.26999	0.236486	0.707529	0.920813	0.933767	0.137419	0.719003	0.685791	0.361657	0.880656	0.865603	0.211258	1.11151	1.35655	0.00230324	1.46489	1.04351	0.121702	0.829412
MEDL01799	Isoscutellarein	Flavonoids	Flavones	C15H10O6	4.5678	[M+H]+	41440-05-5	1.30373	0.0143518	48.4138	1.01992	0.097152	0.668504	0.696146	0.328007	0.834674	1.2556	0.0311676	0.0895303	1.39262	0.0262021	0.347126	1.38415	0.00763375	3.40347	1.36973	0.00544564	0.34997
MEDL00391	LysoPE 16:0	Lipids	LPE	C21H44NO7P	6.8821	[M+H]+	53862-35-4	1.30203	0.00667872	0.692019	0.978351	0.125916	1.10936	1.28119	0.00928602	0.767191	1.37681	0.00350752	1.67441	0.0545983	0.95024	0.995402	0.154841	0.851029	0.982671	0.34769	0.667173	1.03667
MEDP1963	S-Methylglutathione	Amino acids and derivatives	Amino acids and derivatives	C11H19N3O6S	1.2872	[M+H]+	2922-56-7	0.487623	0.470663	1.17176	0.0629311	0.809979	0.939014	0.93705	0.131765	0.647926	1.15222	0.0506587	1.15674	0.329087	0.599868	0.897742	1.2075	0.0638875	0.705491	1.26834	0.0351691	1.91463
MEDP0507	2-Hydroxycinnamic acid	Phenolic acids	Phenolic acids	C9H8O3	1.0558	[M+]+	614-60-8	0.0142865	0.699131	1.4388	1.0973	0.184292	2.95168	0.700335	0.287211	1.25278	0.845347	0.25765	0.481145	0.417971	0.48784	0.435491	1.19171	0.118267	4.13371	1.26571	0.115213	0.217001
MW0110047	Tropate	Organic acids	Organic acids	C9H10O3	1.9668	[M+H-H2O]+	552-63-6	0.720753	0.34517	1.10359	0.948656	0.130498	0.867626	1.30432	0.00610115	1.46759	1.01047	0.188123	0.876302	0.533995	0.500488	0.903438	0.5	0.475779	0.892897	0.099846	0.93862	1.0067
MEDN0541	DL-3,4-Dihydroxyphenyl glycol	Benzene and substituted derivatives	Benzene and substituted derivatives	C8H10O4	1.2507	[M+CH3CN+H]+	28822-73-3	0.984668	0.139036	1.2875	1.32846	0.00102303	1.87739	0.379873	0.613885	1.05451	1.33325	0.00284059	0.47636	0.485967	0.573858	0.960114	1.18627	0.0890666	1.51119	1.27373	0.0519214	0.567637
MEDN0017	D-Pyroglutamic acid	Amino acids and derivatives	Amino acids and derivatives	C5H7NO3	2.5413	[M+H]+	4042-36-8	1.18891	0.00337229	0.147696	1.35705	0.0104858	44.2079	1.34619	0.0125008	0.0279342	1.10701	0.0618558	1.39326	1.25716	0.00328055	7.04933	1.35514	0.0180029	0.435511	0.943521	0.174313	1.28178
MW0150251	Glucoliquiritin apioside	Flavonoids	Flavones	C32H40O18	4.6674	[M+Na]+	157226-47-6	1.35892	0.0184432	4.22208	0.24266	0.935366	0.973041	0.719684	0.414327	1.36829	1.20148	0.152633	0.329534	0.986788	0.130831	1.27711	0.205978	0.831151	1.01916	1.18554	0.0569214	0.414752
MW0137942	Bis-coumaramidobutane	Heterocyclic compounds	Heterocyclic compounds	C22H24N2O4	0.8296	[M+K]+	37946-59-1	0.986191	0.0712597	1.83317	0.986782	0.0963133	4.2705	0.564924	0.404665	0.609454	0.863016	0.240274	0.539415	0.82522	0.295696	0.697104	0.496977	0.563585	1.25611	1.01288	0.100409	0.44374
MEDN0153	Adenosine monophosphate	Nucleotides and derivatives	Nucleotides and derivatives	C10H14N5O7P	1.8296	[M+H]+	61-19-8	0.992936	0.154802	0.443442	1.16419	0.012609	5.82406	1.06592	0.0233509	0.268058	0.542733	0.534459	0.839366	1.18429	0.0759113	2.08242	0.447697	0.52939	0.835705	0.0788815	0.963043	0.988862
MEDP1122	1-Hexadecanoyl-sn-glycerol	GL	DG	C19H38O4	7.9681	[M+H-H2O]+	32899-41-5	0.887286	0.146452	0.706752	0.30382	0.451476	0.686321	0.346454	0.740002	0.874474	1.3284	0.00730199	2.20419	0.197116	0.778642	0.921359	0.0852272	0.993449	1.00205	0.34092	0.566773	1.15849
MEDP0322	L-Homoserine	Amino acids and derivatives	Amino acids and derivatives	C4H9NO3	0.8685	[M+H-2H2O]+	672-15-1	1.30106	0.00724251	0.7836	0.508389	0.463173	1.06305	0.898783	0.163315	1.14448	0.47446	0.555405	1.04564	1.40764	0.00382725	1.59583	1.35795	0.00741106	0.686048	0.712512	0.327357	0.916263
MEDP1440	Carnitine C5:0(3-Methylbutyrylcarnitine)	FA	CAR	C12H23NO4	2.8672	[M+]+	31023-24-2	1.3398	0.0145323	2.10747	0.969382	0.100279	2.38849	1.22403	0.00861955	0.152373	1.15997	0.0621805	1.72693	1.38129	0.0108964	0.51906	1.31964	0.0488343	2.52574	1.14035	0.0828867	0.575873
MEDP1271	Bis(2-ethylhexyl) phthalate	Phenolic acids	Phenolic acids	C24H38O4	7.8301	[M+H]+	117-81-7 | 15495-94-0 | 8033-53-2 | 50885-87-5 | 82208-43-3	0.529679	0.539734	0.819073	0.811663	0.244205	0.775455	0.616451	0.493293	1.23339	1.25616	0.0147062	2.1357	0.391983	0.652389	1.20633	0.960566	0.260609	0.603657	0.64726	0.514712	0.820777
MW0161413	Spinosyn A 17-pseudoaglycone	Others	Ketone compounds	C33H50O9	8.7375	[M+H]+	131929-68-5	0.0131059	0.821595	0.862668	0.543241	0.856153	1.14435	0.467834	0.732737	0.760258	1.13239	0.0178434	0.198531	0.353371	0.38171	2.13938	0.886762	0.177941	3.1249	0.0950233	0.994385	1.00388
MEDL02023	Asparagine	Amino acids and derivatives	Amino acids and derivatives	C4H8N2O3	1.2872	[M+H]+	70-47-3	0.768603	0.318294	0.874996	1.34449	0.0153776	0.234933	1.24328	0.014015	2.19892	0.479468	0.559794	0.934254	0.861187	0.280971	1.1485	1.13078	0.0479651	0.657416	1.34665	0.0339285	3.1362
MEDP0085	Tyramine	Alkaloids	Alkaloids	C8H11NO	1.1626	[M+]+	51-67-2	1.28974	0.0103008	0.636809	0.399571	0.61738	1.04321	0.758921	0.279921	1.20312	1.34976	0.00328766	1.26915	0.765308	0.309751	1.20492	1.19547	0.113104	0.672504	0.803328	0.313311	1.21659
MW0011359	(1S)-(+)-(10-Camphorsulfonyl)oxaziridine	Benzene and substituted derivatives	Benzene and substituted derivatives	C10H15NO3S	0.5558	[M+NH4]+	104322-63-6 | 153221-24-0	1.21962	0.0478862	1.40775	0.911777	0.153561	0.838211	1.26734	0.00677516	0.789454	1.1403	0.0925317	0.746958	0.664507	0.381726	1.09884	0.674061	0.366743	0.898326	1.28874	0.0264778	1.45589
MEDL02308	Nicotinic acid adenine dinucleotide	Nucleotides and derivatives	Nucleotides and derivatives	C21H27N6O15P2+	1.1916	[M+H]+	6450-77-7	1.28046	0.024042	1.61944	0.163148	0.850679	1.01561	0.932908	0.149694	1.16963	1.27514	0.0131067	0.755545	0.938167	0.179727	0.822157	1.23398	0.0862022	0.708329	1.20432	0.0660268	1.18143
MW0109985	alpha-Carboxy-alpha-3-thienylmethylpenicillin	Heterocyclic compounds	Heterocyclic compounds	C15H16N2O6S2	3.8561	[M+K]+	3973-04-4	0.965113	0.152891	0.814936	1.33324	0.0205993	3.11656	1.34277	2.6017e-05	0.495641	0.597856	0.383009	0.875195	1.26955	0.0189069	0.684122	1.3222	0.0135588	1.6371	1.38265	0.00143326	0.810441
MEDL01000	Octopamine	Alcohol and amines	Polyamines	C8H11NO2	0.8588	[M+H-H2O]+	104-14-3	1.05564	0.0536282	0.464555	0.395872	0.535992	0.896459	0.848766	0.157549	1.47196	1.38638	0.00112875	1.78483	0.991922	0.0955083	1.79442	1.12329	0.0176969	0.348816	0.646189	0.352367	1.46023
MEDP0881	Phosphocholine	Alkaloids	Alkaloids	C5H15NO4P+	0.8685	[M+H]+	107-73-3	1.03873	0.141957	1.14418	1.30185	0.00729569	0.803667	0.187423	0.858832	1.01763	1.36778	0.00259899	1.2945	0.414394	0.581401	0.963232	0.684761	0.392629	0.921513	0.4296	0.568462	0.930043
MEDN0562	Indole-3-carbinol	Alkaloids	Plumerane	C9H9NO	8.9554	[M+H-H2O]+	700-06-1	1.22823	0.0469156	0.866401	1.08299	0.0881959	1.54835	0.544456	0.423449	0.817477	0.870229	0.227112	1.06102	0.0560608	0.934901	1.00189	0.349028	0.691013	0.973374	0.566605	0.461912	0.881284
MW0114566	Gomphrenin II	Benzene and substituted derivatives	Benzene and substituted derivatives	C33H32N2O15	0.8491	[M+Na]+	143022-02-0	1.36262	0.00173358	0.421302	1.02931	0.0954944	1.59885	1.30641	0.0121435	0.264652	1.34731	0.00109358	2.57675	1.41295	0.0198737	2.35992	1.33193	0.0133381	0.467272	1.30351	0.0249277	1.97417
MEDP1083	Oxypurinol	Heterocyclic compounds	Heterocyclic compounds	C5H4N4O2	1.8493	[M+H]+	2465-59-0 | 184764-63-4 | 187486-05-1 | 187486-06-2	1.26065	0.036351	1.40027	1.34433	0.0147975	0.32692	1.31891	0.0179093	2.32521	1.08245	0.0834935	0.909495	1.37766	0.0234568	0.643484	1.37902	0.00177552	1.55294	0.424776	0.556917	1.03369
MEDN0400	gamma-Linolenic Acid	Lipids	Free fatty acids	C18H30O2	6.9019	[M+H]+	506-26-3	0.000900158	0.93789	1.00863	1.15271	0.0492989	0.795537	0.965545	0.112755	1.20937	1.10246	0.105274	0.883258	1.1071	0.0748597	1.30656	1.26544	0.0428044	0.744075	1.03281	0.148646	1.20009
MEDL02258	Nordihydrocapsaicin	Alkaloids	Phenolamine	C17H27NO3	6.4844	[M-H+2K]+	28789-35-7	0.481679	0.454994	0.661566	0.0212079	0.983338	0.984726	0.720942	0.265877	0.566903	0.788477	0.31148	2.07119	1.11148	0.083085	1.87911	0.999936	0.172399	0.673148	0.0188757	0.890743	1.03353
MEDP1152	2-Methoxy-4-vinylphenol	Phenolic acids	Phenolic acids	C9H10O2	1.5352	[M+H]+	7786-61-0	1.36789	2.15181e-05	0.230495	0.0541063	0.908967	0.991513	1.33941	0.00195853	0.262969	1.41618	0.000570525	7.54189	1.41275	0.0271467	3.51219	1.39242	0.0240237	0.20496	1.41082	0.00291631	3.06485
MEDN0037	Dopamine	Alkaloids	Phenolamine	C8H11NO2	1.1626	[M+H-H2O]+	62-31-7	1.31119	0.00444075	0.713007	0.40243	0.566403	1.05078	0.415622	0.550933	0.932479	1.17793	0.0533123	1.19454	0.677862	0.373757	1.12056	0.973512	0.150648	0.797095	1.12085	0.0803942	1.34156
MEDP1685	Phytosphingosine	Lipids	Sphingolipids	C18H39NO3	5.5412	[M+H]+	554-62-1	0.0745067	0.884521	1.01596	0.77556	0.245476	1.15	0.261412	0.732173	1.04081	0.145716	0.820767	0.978878	0.503138	0.552526	0.89523	0.0403321	0.878352	0.973134	0.274433	0.745474	0.964313
MEDP0688	Benzophenone	Others	Aldehyde compounds	C13H10O	9.0734	[M+H]+	119-61-9	0.53773	0.444972	0.914577	0.856981	0.18282	1.14246	0.133552	0.889462	0.991034	0.948899	0.147459	1.16898	0.585358	0.422771	0.895786	0.792937	0.259724	0.851675	0.639867	0.423462	1.08284
MEDL02282	N,N-dimethylarginine	Amino acids and derivatives	Amino acids and derivatives	C8H18N4O2	0.8102	[M+H]+	30315-93-6	0.642213	0.355999	0.928304	0.786076	0.246148	1.07815	1.05701	0.079136	0.823346	1.15145	0.0840347	1.20131	0.197755	0.820067	0.98455	1.19798	0.0362656	0.787907	1.20943	0.0393231	1.3022
MEDL00101	Sphinganine	SL	SPH	C18H39NO2	5.9013	[M+H]+	764-22-7	0.861925	0.186018	0.860501	1.29374	0.00464936	1.16737	0.323895	0.632493	0.940258	1.09002	0.129847	1.19373	0.689845	0.37323	0.873119	0.496953	0.534106	1.09811	0.45507	0.568563	0.925056
MEDN1584	Tetrahydrocurcumin	Phenolic acids	Phenolic acids	C21H24O6	6.3044	[M+]+	36062-04-1	1.32624	0.0045274	0.238413	1.09578	0.113834	3.74516	1.03256	0.087834	0.376003	0.618302	0.465358	1.26493	0.812905	0.336397	2.06255	0.301684	0.663966	0.763621	0.691204	0.375698	1.49506
MEDP0734	2-Aminophenol	Alkaloids	Phenolamine	C6H7NO	1.3582	[M+H]+	95-55-6	1.32324	0.0345972	1.80385	1.31044	0.0152638	0.651768	1.33041	0.00428968	2.23419	1.40745	0.0027726	0.624724	0.040194	0.927404	1.02315	0.967612	0.249863	0.663646	1.07236	0.102243	0.897474
MEDP1348	1-(9Z-hexadecenoyl)-sn-glycero-3-phosphocholine	Lipids	LPC	C24H48NO7P	6.5639	[M+]+	76790-27-7	1.25715	0.0217018	0.774922	0.570232	0.502957	0.871933	0.885988	0.154605	1.13716	1.21828	0.0526657	1.72209	0.463094	0.56996	0.941111	0.551095	0.420689	1.17101	1.0625	0.146861	0.685769
MEDP0151	Isoguanine	Nucleotides and derivatives	Nucleotides and derivatives	C5H5N5O	2.0256	[M+H]+	3373-53-3	1.18609	0.0800026	1.41992	0.947133	0.128238	0.854267	1.08093	0.0923803	1.11739	1.05594	0.131302	0.830381	1.02389	0.121922	0.73423	0.837042	0.230505	0.760448	1.23234	0.0406854	1.59132
MEDP1076	Kojibiose	Others	Saccharides	C12H22O11	0.9076	[M+NH4]+	2140-29-6	0.934074	0.150408	0.707396	1.22606	0.0388725	1.35732	0.521967	0.458968	0.800566	1.09405	0.118144	1.35047	0.857223	0.293011	1.24892	0.114182	0.848326	1.01701	0.822899	0.283033	0.758427
MW0159352	Vindoline	Alkaloids	Plumerane	C25H32N2O6	8.7375	[M+H]+	2182-14-1 | 57794-53-3	0.457704	0.693695	1.16787	0.605334	0.405804	0.896873	0.338992	0.61322	0.925167	0.254183	0.968351	1.01715	0.770943	0.284805	0.932634	0.879783	0.122338	0.505311	0.909385	0.0789208	2.15277
MEDP0316	Homovanillic acid	Phenolic acids	Phenolic acids	C9H10O4	1.1626	[M+H-H2O]+	306-08-1	1.3066	0.00455485	0.722892	0.197444	0.756545	1.01992	0.678664	0.392371	1.11934	1.05723	0.105743	1.14115	0.406459	0.579699	1.0826	1.01245	0.169488	0.771336	0.985584	0.182977	1.27158
MW0125681	Nb-Stearoyltryptamine	Tryptamines,Cholines,Pigments	Tryptamines	C28H46N2O	6.3445	[M+H]+	21469-14-7	0.970937	0.119372	1.33237	0.3727	0.7721	0.868766	0.963064	0.15025	0.660221	0.560614	0.541518	1.29973	1.13611	0.0971456	0.764508	0.235334	0.685569	1.06561	0.866398	0.201873	1.23581
MEDL00971	L-Aspartic acid	Amino acids and derivatives	Amino acids and derivatives	C4H7NO4	0.8881	[M+H]+	56-84-8	0.14348	0.839679	0.990493	1.2394	0.0129741	0.767031	1.24087	0.0128071	1.55979	0.173486	0.800559	0.982732	0.953919	0.162434	0.90028	0.891604	0.177241	1.12807	0.900862	0.173674	0.845518
MW0127218	2-(Phenylthio)benzoic acid	Organic acids	Organic acids	C13H10O2S	4.6874	[M+H]+	1527-12-4	1.15379	0.0461241	1.28472	1.21922	0.046197	1.55503	0.786542	0.287427	0.809301	1.28976	0.0270734	0.581933	1.24457	0.0773177	1.3226	1.13371	0.052298	1.31897	1.2345	0.0218398	0.609263
MEDN0057	N-Acetyl-L-tyrosine	Amino acids and derivatives	Amino acids and derivatives	C11H13NO4	3.6407	[M+CH3CN+Na]+	537-55-3	0.249419	0.706011	0.925507	0.561098	0.457901	0.811311	0.739531	0.285168	1.32696	0.81448	0.208679	1.49619	0.402346	0.599376	1.09062	0.511531	0.488852	0.912613	0.97822	0.151585	0.673948
MEDP1061	o-Tyrosine	Amino acids and derivatives	Amino acids and derivatives	C9H11NO3	1.1626	[M+H]+	2370-61-8	1.30219	0.0316388	0.666075	1.21588	0.0159362	1.12434	0.692152	0.321923	1.0777	1.14796	0.102618	1.21477	0.869893	0.252731	1.13753	0.986432	0.112691	0.789507	0.731413	0.293659	1.13572
MEDL00572	1,3-Dicaffeoylquinic acid	Phenolic acids	Phenolic acids	C25H24O12	0.8296	[M+Na]+	19870-46-3	1.02234	0.181941	2.43635	0.929095	0.14852	0.251872	0.403063	0.707637	0.862826	0.788426	0.319846	1.98716	1.17394	0.128069	0.264669	1.07902	0.0325534	2.46944	0.965277	0.16426	1.4542
MW0052353	Digoxigenin	Steroids	Cardiac glycoside	C23H34O5	6.7827	[M+H]+	1672-46-4	1.1421	0.0504721	0.547579	0.0612478	0.807888	1.08321	0.52503	0.593433	1.217	0.8866	0.279528	1.39511	1.11324	0.0675154	1.82054	0.0886002	0.992589	0.998526	1.02298	0.130973	0.546236
MEDP0068	N-Acetyl-Neuraminic Acid	Amino acids and derivatives	Amino acids and derivatives	C11H19NO9	0.8881	[M+H]+	131-48-6 | 489-46-3	1.35653	0.00259568	0.499118	1.34743	0.00552719	2.21347	1.24662	0.0567944	0.546975	1.36471	0.00349849	1.59121	0.240208	0.759079	0.979692	0.53499	0.448661	1.10479	0.196909	0.80446	0.960856
MEDP1160	LPE(18:1/ 0:0)	Lipids	LPE	C23H46NO7P	6.9812	[M+H]+	89576-29-4	0.978099	0.159446	0.652127	1.12208	0.0531539	1.24367	1.0229	0.0873865	0.774459	1.39874	0.00450721	1.83809	0.792206	0.345765	1.30719	1.11238	0.0729198	0.784436	0.907671	0.159998	0.844699
MEDP1836	Nootkatone	Terpenoids	Sesquiterpenoids	C15H22O	6.6036	[M+H]+	4674-50-4 | 28834-25-5	0.278527	0.760136	1.04874	0.259067	0.831441	0.956336	0.683626	0.319261	1.13869	0.079126	0.969364	1.00927	0.0838348	0.921574	0.990611	0.396995	0.627951	0.925911	0.196538	0.754188	0.945875
MEDP1503	N-Acetylhistamine	Alcohol and amines	Amines	C7H11N3O	2.4421	[2M+K]+	673-49-4	1.23867	0.052622	2.35656	1.32874	0.0109117	0.223854	1.23934	0.00506233	4.55955	1.04883	0.101601	1.52135	0.117678	0.88495	1.0348	1.23938	0.0385793	0.372113	0.615384	0.383739	0.709696
MW0126947	Vidarabine	Nucleotides and derivatives	Nucleotides and derivatives	C10H13N5O4	1.9082	[M+H]+	24356-66-9	1.03439	0.107827	0.8896	1.3298	0.00313492	1.9245	1.32421	0.00780549	0.432331	1.17454	0.0568464	1.16823	0.19175	0.824347	0.98175	0.210252	0.783601	1.0259	0.868792	0.206185	1.14825
MEDP1153	20-Hydroxyeicosatetraenoic acid	Lipids	Free fatty acids	C20H32O3	6.9416	[M+H]+	79551-86-3	1.29463	0.0625744	3.43659	1.33967	0.000247595	0.391765	0.923881	0.17422	1.22827	0.369581	0.625703	1.04694	1.19884	0.0994003	0.482162	0.421248	0.562332	1.16363	0.169979	0.903129	1.02948
MEDP0603	4-Isopropylbenzaldehyde	Others	Aldehyde compounds	C10H12O	6.4246	[M+K+HCOOH]+	122-03-2	0.673668	0.333008	1.09395	0.306537	0.866272	0.927782	0.783554	0.234358	1.40503	0.0258872	0.792174	0.883961	0.36465	0.82842	0.930681	0.645599	0.493412	1.25101	1.08586	0.0921297	0.681353
MW0138375	(S)-7-(((2-O-6-Deoxy-alpha-L-mannopyranosyl)-beta-D-glucopyranosyl)oxy)-2,3-dihydro-5-hydroxy-2-(3-hydroxy-4-methoxyphenyl)-4H-1-benzopyran-4-one	Flavonoids	Flavanones	C28H34O15	3.8007	[M+CH3CN+Na]+	13241-33-3	1.33958	0.00427339	1.86739	1.20832	0.0319351	0.645171	1.22118	0.0386514	0.525541	1.25848	0.0178219	1.39887	1.27196	0.0206851	0.7005	0.941032	0.231221	0.854348	1.32155	0.0530616	1.88653
MEDN0491	9S-HOTrE	Lipids	Free fatty acids	C18H30O3	6.544	[M+H-H2O]+	89886-42-0	0.85338	0.191094	0.647184	0.679892	0.383225	1.45308	0.166553	0.868321	1.01886	0.0733269	0.991685	0.996312	1.04389	0.130323	1.52354	0.635768	0.390264	0.825889	0.439127	0.480808	0.832533
MEDL02145	Procyanidin B1	Tannins	Proanthocyanidins	C30H26O12	6.9614	[M+NH4]+	20315-25-7	0.680923	0.2793	0.606044	0.983811	0.0601866	0.536021	0.0117349	0.968136	1.00587	1.17319	0.0208152	2.55816	0.153288	0.743989	0.800327	0.484728	0.594289	1.33583	0.399557	0.715753	1.11898
MW0144339	Actinorhodin	Quinones	Anthraquinone	C32H26O14	3.1878	[M+NH4]+	1397-77-9	1.32396	0.00294941	0.827589	1.0736	0.163003	1.48586	1.32616	0.000495229	0.735452	0.285619	0.8253	1.03823	1.01	0.187081	1.15457	0.125769	0.834994	0.983362	1.20495	0.0340698	0.938047
MEDL02670	Isosinensetin	Flavonoids	Flavones	C20H20O7	6.4645	[M+H]+	17290-70-9	1.32255	0.00174047	2.64161	0.899731	0.135545	1.7908	0.469619	0.346433	0.501558	1.39955	0.0215505	8.17534	1.44116	0.00502452	0.229311	1.29091	0.0058045	0.439673	0.833565	0.147691	0.511331
MEDP1087	MG(18:2/0:0/0:0)	GL	MG	C21H38O4	6.6556	[M+H]+	26545-74-4	0.958556	0.116873	0.586684	0.583118	0.399242	0.731927	0.189615	0.806552	0.912858	1.30447	0.00376894	2.20192	0.455627	0.487215	1.34413	0.355105	0.786117	1.08096	0.729271	0.40963	0.797397
MW0138214	Gallocatechin-(4alpha->8)-gallocatechin-(4alpha->8)-gallocatechin	Flavonoids	Flavones	C45H38O21	0.8491	[M+H]+	87402-90-2	1.35999	0.00917704	2.76808	1.13754	0.035302	0.743388	0.765624	0.253019	1.10404	1.38722	0.0141022	0.430853	1.39527	0.00299468	0.38385	1.2642	0.0231685	1.61996	1.39869	0.00223558	1.64295
MEDN0084	Benzoic acid	Phenolic acids	Phenolic acids	C7H6O2	3.781	[M+H]+	65-85-0	1.30274	0.0431223	3.13498	0.965835	0.16975	1.55436	1.3268	0.00917397	0.208374	0.443585	0.519778	0.859063	0.0803136	0.804072	0.956593	1.03687	0.109121	0.938846	1.1238	0.139673	1.27651
MEDN1026	Biosone	Terpenoids	Triterpene	C30H46O4	3.3062	[M+H]+	471-53-4	1.05626	0.0796089	1.13655	1.00701	0.0982982	1.12417	0.358136	0.627699	0.971645	1.15221	0.0561527	0.865613	0.387075	0.655061	0.960333	0.732991	0.314423	0.898213	0.955345	0.14449	1.07881
MEDL00424	PAz-PC	GP	PC	C33H64NO10P	8.7375	[M+H]+	117205-52-4	1.30597	0.00350594	1.2521	1.33408	0.00590284	3.68458	0.604512	0.383541	0.877842	0.904971	0.223492	0.867312	1.43267	6.71271e-05	0.315859	1.39769	2.7347e-05	3.89091	1.41042	2.67101e-05	0.231652
MEDN1562	Monobutyl phthalate	Others	Lactones	C12H14O4	8.8565	[M+H-H2O]+	131-70-4	0.536538	0.426016	0.905668	0.616345	0.411171	1.15757	0.607797	0.372558	0.817041	0.456179	0.51544	1.07545	0.15102	0.845652	1.01781	0.238608	0.73377	1.03463	0.0947966	0.854722	1.03085
MEDP1652	Leucovorin	Heterocyclic compounds	Pteridines and derivatives	C20H23N7O7	2.4819999999999998	[M+H]+	58-05-9 | 1492-18-8	0.0993898	0.888832	1.0019	0.125483	0.847039	1.00891	0.296058	0.602017	0.910569	0.676161	0.372591	0.957826	1.03517	0.162328	0.757994	1.02428	0.132139	1.34887	0.355444	0.570194	1.1094
MEDP0513	Palmitic amide	Others	Others	C16H33NO	5.5306	[M+H]+	629-54-9	0.0362584	0.975881	0.995711	0.209078	0.87983	0.974118	1.11358	0.0456404	1.19393	0.173919	0.763705	0.942893	0.542179	0.54578	0.852605	0.0798834	0.871216	1.06472	0.205117	0.977769	1.00886
MEDL00860	D-Ornithine	Amino acids and derivatives	Amino acids and derivatives	C5H12N2O2	1.2017	[M+CH3CN+H]+	348-66-3	0.320336	0.753594	0.944784	1.13197	0.0556642	1.54849	0.81101	0.204084	0.788769	1.2529	0.0318116	0.799917	0.13841	0.808288	0.953657	1.29389	0.0521013	0.673641	1.35885	0.0302169	1.68633
MEDP1476	5-Methoxytryptamine	Alkaloids	Plumerane	C11H14N2O	6.5639	[M+H-H2O]+	608-07-1	0.126748	0.899465	1.0549	1.09496	0.0529403	0.724615	0.563178	0.423876	0.838642	1.15934	0.0511696	1.37543	0.691542	0.424965	1.42997	0.681016	0.37827	0.746324	0.178809	0.774414	1.06271
MEDL01892	3-Hydroxybenzoic acid	Benzene and substituted derivatives	Benzene and substituted derivatives	C7H6O3	3.2667	[M+H]+	99-06-9	1.35299	0.00633737	1.45446	1.3488	0.000127698	1.90287	1.33892	0.000275938	0.461627	1.39941	0.000295723	0.792279	1.31668	0.0121083	0.810557	1.11896	0.0684068	1.16873	0.524704	0.483807	1.04285
MW0147325	Celosianin II	Alkaloids	Plumerane	C40H42N2O22	3.7611	[M+NH4]+	114847-18-6	0.961699	0.157879	0.881791	1.24632	0.0104237	4.32988	1.24907	0.0147516	0.183123	1.40244	0.000917671	1.47168	1.21247	0.042489	0.591907	1.23396	0.0359874	1.82135	0.574695	0.522358	0.901481
MEDL01897	Isonicotinic acid	Others	Vitamin	C6H5NO2	0.8491	[M+H]+	55-22-1	1.01558	0.106685	0.627415	0.338516	0.577434	0.914391	1.27519	0.0470163	2.30236	1.36353	0.0141974	0.89748	1.0159	0.123746	1.5239	0.477591	0.56012	0.922798	1.25863	0.0733165	0.599865
MEDP0461	2-Methylguanosine	Nucleotides and derivatives	Nucleotides and derivatives	C11H15N5O5	2.006	[M+H]+	2140-77-4	0.75991	0.296819	1.12988	0.330363	0.537285	1.22395	0.836189	0.204574	0.760523	0.146284	0.969425	0.989807	1.03584	0.123348	0.798569	0.708635	0.302775	0.870283	1.0532	0.113068	1.38219
MEDP1168	1-Aminocyclopropanecarboxylic acid	Organic acids	Organic acids	C4H7NO2	0.9859	[M+Na+HCOOH]+	22059-21-8	0.716623	0.271864	0.70569	0.399263	0.596629	1.19053	0.999478	0.0787633	0.574818	0.350922	0.590075	1.17361	0.00555014	0.992406	0.998261	1.01434	0.163706	0.756021	1.37723	0.0285409	2.33785
MEDP0075	Nα-Acetyl-L-Arginine	Amino acids and derivatives	Amino acids and derivatives	C8H16N4O3	0.9272	[M+CH3CN+Na]+	155-84-0	1.33411	0.00356192	0.351639	1.24901	0.0281196	1.66992	0.00398707	0.978045	0.994754	1.41569	0.00012781	1.85058	1.1145	0.143303	0.70002	1.26982	0.0655064	1.88153	0.957599	0.147168	0.702361
MEDN0018	L-Serine	Amino acids and derivatives	Amino acids and derivatives	C3H7NO3	1.2409	[M+H]+	56-45-1	0.918237	0.139935	1.55766	0.0652252	0.930922	0.992461	1.29334	0.00273495	2.01866	1.19929	0.023567	0.483598	0.407443	0.653579	0.893134	0.811451	0.263571	1.35525	1.24686	0.0698697	0.54743
MW0126505	Salsolinol	Heterocyclic compounds	Heterocyclic compounds	C10H13NO2	1.5302	[2M+H]+	27740-96-1	0.132228	0.85386	0.939293	1.12001	0.130479	0.485511	0.0127018	0.902753	0.956143	1.30297	0.0763418	3.73432	0.720673	0.385176	0.635141	0.325737	0.782351	1.1703	0.278234	0.664889	0.826226
MADP0540	2-Pyrimidin-2-yl-propionic acid	Heterocyclic compounds	Heterocyclic compounds	C7H8N2O2	6.1331	[2M+H]+	819850-16-3	1.29292	0.0050542	0.601399	0.595074	0.417516	0.889088	0.764395	0.29084	1.2971	1.12293	0.0627842	1.37607	0.826025	0.244152	0.839349	1.09652	0.104385	1.28509	0.244116	0.90147	0.971414
MEDN0304	Cinnamic acid	Phenolic acids	Phenolic acids	C9H8O2	4.821000000000001	[M+H-H2O]+	140-10-3	1.30559	0.00314944	0.572028	1.34566	0.00355853	2.4731	1.33591	0.00955185	0.308388	1.24032	0.0238029	1.23353	1.37539	0.00577893	1.95491	0.744275	0.304124	1.09308	0.954423	0.170288	0.86959
MEDP1740	Acrylamide	Alcohol and amines	Amines	C3H5NO	0.9272	[2M+NH4]+	79-06-1	1.29797	0.00383223	1.85761	1.33234	0.00550585	2.29037	1.22739	0.0298347	0.655685	1.3896	0.00214798	0.30531	1.30559	0.0800531	2.48177	1.296	0.0486222	0.279569	1.16487	0.045874	1.69221
MEDP1218	3-Amino-2-naphthoic acid	Alkaloids	Alkaloids	C11H9NO2	2.5071	[M+H]+	5959-52-4	0.883507	0.236427	0.886913	1.33896	0.00775318	0.57217	1.25195	0.00935187	1.39527	1.4039	0.00255527	1.35884	1.21998	0.050402	0.730566	1.29256	0.0467	0.711838	1.40112	0.00735733	1.9986
MEDL00019	Theophylline	Alkaloids	Alkaloids	C7H8N4O2	3.178	[M+CH3CN+Na]+	58-55-9	1.20238	0.103298	0.520434	1.29563	0.0240838	0.291411	1.28239	0.0453957	2.45737	1.19976	0.0871313	1.97239	1.16018	0.0776195	0.809557	0.922316	0.278016	1.57012	0.368068	0.802695	1.07024
MEDN0067	Phenylalanylphenylalanine	Amino acids and derivatives	Amino acids and derivatives	C18H20N2O3	2.9159	[M+HCOO+2H]+	201023-39-4	0.689728	0.301483	1.33221	1.02979	0.107022	0.63336	1.22459	0.00818993	3.4511	1.09768	0.130737	0.503285	1.4168	0.0144171	7.00294	1.37732	0.0279344	0.339643	1.29242	0.00704111	0.286881
MEDP1810	2,2,6,6-Tetramethyl-4-piperidinone	Heterocyclic compounds	Heterocyclic compounds	C9H17NO	0.4153	[M+Na+HCOOH]+	826-36-8	0.373367	0.667274	1.09823	0.524788	0.47969	1.08249	0.0940011	0.987439	1.00219	0.187882	0.892322	0.972012	0.395476	0.672279	0.903659	0.101431	0.875565	0.955467	0.0510983	0.999684	1.0001
MW0000279	Harringtonine	Alkaloids	Isoquinoline alkaloids	C28H37NO9	4.1551	[M+H-H2O]+	26833-85-2 | 25302-09-4	1.36811	0.00150644	0.0316303	0.691476	0.26293	2.35358	0.432572	0.909103	1.09185	1.36082	0.000792665	28.9842	1.34696	0.0822659	0.379327	0.394022	0.528238	1.15756	0.467331	0.96498	0.966682
MEDP1962	IAA-L-Ala	Amino acids and derivatives	Amino acids and derivatives	C13H14N2O3	2.5413	[2M+Na]+	57105-39-2	1.15765	0.0147319	0.432613	1.32455	0.00213238	6.66416	1.28282	0.00593183	0.244806	0.358587	0.63246	1.04827	0.413325	0.632987	1.15497	0.268473	0.824951	1.04071	0.66783	0.376268	1.1245
MEDP0577	Carnitine isoC4:0	Alkaloids	Alkaloids	C11H21NO4	1.2116	[M+Na+HCOOH]+	25518-49-4	1.34611	0.0182489	0.227542	1.15479	0.0200595	3.62071	1.22116	0.00207654	0.168691	1.37453	0.0288186	2.75433	0.636802	0.379512	1.19543	0.19181	0.770806	1.06971	1.28342	0.00960562	2.04289
MEDP0150	2'-Deoxyinosine	Nucleotides and derivatives	Nucleotides and derivatives	C10H12N4O4	1.4762	[M+NH4]+	890-38-0	1.29811	0.00341472	1.86074	0.903194	0.151236	1.20401	0.947604	0.140773	1.26617	1.03529	0.111987	0.793841	1.35154	0.00630515	0.541807	1.29964	0.00741558	1.87959	1.38626	0.00740686	0.436064
MEDN0149	7-Methylxanthine	Nucleotides and derivatives	Nucleotides and derivatives	C6H6N4O2	2.7192	[M+CH3CN+Na]+	552-62-5	0.982275	0.172179	0.941916	1.17755	0.0831607	0.790955	1.31182	0.00708833	2.10716	0.297021	0.696512	0.994114	1.43965	0.000985127	0.522782	0.366289	0.69501	0.957905	1.06144	0.0883004	1.27956
MEDN0005	L-Threonine	Amino acids and derivatives	Amino acids and derivatives	C4H9NO3	1.2604	[M+H]+	72-19-5	0.335157	0.578065	1.12958	1.1988	0.108897	2.57087	0.550864	0.431923	0.898986	1.21496	0.124276	0.435448	0.0974302	0.967717	0.987596	0.141193	0.869539	1.0569	0.400335	0.532531	0.842753
MW0108971	O-benzyl-L-serine	Amino acids and derivatives	Amino acids and derivatives	C10H13NO3	2.3624	[M+H]+	4726-96-9 | 30916-68-8	0.832324	0.232591	1.27896	1.07125	0.0495369	0.536953	0.572831	0.425026	1.16728	0.0659147	0.947961	0.984076	0.524897	0.49078	0.883041	0.817906	0.231586	1.26513	0.498543	0.50142	1.13471
MEDP0792	Pyrrolidine	Alkaloids	Pyrrole alkaloids	C4H9N	0.9076	[M+H]+	123-75-1	1.25231	0.0395306	0.80921	1.00879	0.105095	1.09684	1.32343	0.000443848	1.68792	0.581078	0.424261	0.951598	1.23337	0.0690164	1.16096	1.12509	0.0772338	0.873733	1.36215	0.0022495	0.691504
MEDP1307	(2S,3S)-2-amino-3-phenylbutanoic acid	Amino acids and derivatives	Amino acids and derivatives	C10H13NO2	1.2734	[M+HCOO+2H]+	25488-25-9	0.128935	0.948426	0.983084	0.988968	0.113658	1.59081	0.146423	0.913809	1.02868	0.996197	0.130141	0.652167	0.495298	0.430914	0.788547	1.27394	0.0109189	1.70714	0.896745	0.173448	0.708035
MEDP0510	Carnitine C2:0	FA	CAR	C9H17NO4	0.9176	[M+Na+HCOOH]+	4398-79-2	1.20121	0.0146375	1.85459	0.799211	0.232108	0.786408	1.0582	0.0283265	2.8776	0.072953	0.846357	1.03574	1.33524	0.0488261	0.670766	1.02257	0.122626	1.12166	1.17162	0.0220662	0.305765
MW0145136	Annonacin	Organic acids	Organic acids	C35H64O7	8.7375	[M+H]+	111035-65-5	0.76183	0.278331	1.27332	0.235605	0.730454	1.03975	0.514175	0.48376	1.09029	1.33788	0.00333911	0.31992	0.505262	0.615646	0.872295	0.976283	0.141215	1.64794	1.1014	0.0732364	1.50643
MEDN1366	3,5-Dihydroxybenzoic acid	Organic acids	Organic acids	C7H6O4	2.1635	[M+H]+	99-10-5	1.35476	0.000912863	3.38907	1.08364	0.109996	2.7743	1.33109	9.63837e-06	0.0630865	1.01532	0.0684291	1.7657	1.34822	0.00685109	0.642784	0.0774907	0.968751	1.00343	1.40727	0.00041471	1.48033
MEDN0856	2',4'-Dihydroxyacetophenone	Phenolic acids	Phenolic acids	C8H8O3	3.8007	[M+H]+	89-84-9	1.3287	0.000420648	2.96704	1.31461	0.0338897	5.53235	1.33895	3.01069e-06	0.104183	1.13225	0.0869138	0.54263	0.768878	0.308596	0.867347	0.514311	0.465139	0.895408	1.32954	0.0138777	1.38756
MEDP1031	1-Phenylethanol	Phenolic acids	Phenolic acids	C8H10O	2.2430000000000003	[M+H-H2O]+	98-85-1	1.03689	0.0539892	0.465914	0.969854	0.0635958	2.02524	0.730648	0.2608	1.95984	1.19642	0.0256629	0.556011	1.2632	0.0350026	3.52216	1.25991	0.0230681	0.176655	0.779518	0.369205	1.56308
MEDP1339	LPC(18:1/0:0)	Lipids	LPC	C26H53NO7P	6.6932	[M+H]+	3542-29-8	1.10888	0.0791201	0.76765	0.54336	0.424477	1.15777	0.802407	0.225347	0.828672	1.2351	0.0409049	1.54097	0.461371	0.617514	0.884092	0.955519	0.173284	1.43219	1.3042	0.0168584	0.695889
MEDP0039	Betaine	Alkaloids	Alkaloids	C5H11NO2	8.7375	[M+H]+	107-43-7	0.667006	0.414385	1.23862	0.778404	0.300663	0.782331	0.554202	0.449402	1.17405	0.493694	0.498994	1.22806	1.25758	0.036594	0.638799	1.00081	0.124643	1.31833	0.826578	0.267712	0.849915
MEDN1192	2',6'-Dihydroxyacetophenone	Phenolic acids	Phenolic acids	C8H8O3	4.6141	[M+Na+HCOOH]+	699-83-2	0.649342	0.3433	1.05571	1.3305	0.016737	0.4558	1.2035	0.0210135	1.56628	1.40032	0.00230494	1.73365	1.38493	0.00240929	0.55312	0.193657	0.861399	1.01769	1.23208	0.0799862	1.35962
MEDP0295	4-Acetamidobutanoic acid	Organic acids	Organic acids	C6H11NO3	1.5352	[2M+H]+	3025-96-5	1.32144	0.00341435	2.50259	0.427952	0.545443	1.11429	1.07819	0.0368878	1.92491	1.12968	0.0872644	0.64004	1.2439	0.0156932	0.350683	0.350974	0.571124	0.757077	0.173769	0.789793	1.09633
MEDL02423	Phosphocreatine	Organic acids	Organic acids	C4H10N3O5P	1.1039	[M-H+2K]+	67-07-2	0.173494	0.864401	0.903976	0.54449	0.61808	0.777135	0.205293	0.632081	0.520038	0.458598	0.4143	1.97119	0.293107	0.455861	1.55473	0.75058	0.243204	0.386329	0.0825875	0.576361	2.31191
MEDP0176	Thymidine	Nucleotides and derivatives	Nucleotides and derivatives	C10H14N2O5	1.8296	[2M+K]+	50-89-5	0.601853	0.396964	1.35318	1.13829	0.0703247	0.211241	1.11204	0.132608	2.36815	0.258746	0.742179	1.17836	1.20427	0.10015	0.587085	1.39143	0.00578762	2.94794	1.07902	0.0648062	0.724368
MW0000808	(R)-(+)-alpha,alpha-Diphenyl-2-pyrrolidinemethanol	Benzene and substituted derivatives	Benzene and substituted derivatives	C17H19NO	0.8881	[M+K]+	22348-32-9	1.36425	0.00137565	0.538913	1.31361	0.0148623	2.25525	1.30802	0.0081813	0.467741	1.33962	0.00372925	1.71664	0.858448	0.266838	0.873535	0.876821	0.188999	1.19418	0.135889	0.857919	0.982322
MEDP1467	5-Methyl-2'-deoxycytidine	Nucleotides and derivatives	Nucleotides and derivatives	C10H15N3O4	2.4819999999999998	[M+HCOO+2H]+	838-07-3	0.366806	0.531274	0.867168	1.26105	0.0164368	1.74931	0.00726892	0.99515	0.998896	0.838594	0.237204	0.77947	1.10599	0.0917339	1.23437	0.471166	0.559948	0.92923	0.938062	0.138422	0.738146
MEDN0093	3-Hydroxyanthranilic acid	Alkaloids	Phenolic acids	C7H7NO3	2.1834	[M+CH3CN+H]+	548-93-6	1.30287	0.00707535	2.63628	0.644402	0.360236	0.840162	1.11866	0.126514	1.47555	1.34211	0.00732057	0.327902	1.42612	0.000273383	0.451065	1.33486	0.0112754	1.77929	1.03554	0.137465	1.16269
MW0003649	3,4-Dimethylbenzoic acid	Phenolic acids	Phenolic acids	C9H10O2	4.1159	[M+H]+	619-04-5	1.27071	0.0017414	3.26972	0.969995	0.100924	0.592868	0.861575	0.227465	1.22185	0.273976	0.696439	1.14534	0.0315324	0.850986	1.06639	0.363573	0.573909	0.803525	1.32812	0.0151135	0.430193
MW0000171	Catharanthine	Alkaloids	Plumerane	C21H24N2O2	4.6874	[M+K]+	2468-21-5	1.0963	0.0593551	1.40766	1.24057	0.0413596	1.60833	0.955706	0.19616	0.756831	1.23487	0.0274897	0.603822	0.840653	0.239435	1.1928	1.06433	0.0760312	1.31746	1.22906	0.0234651	0.615055
MEDN1137	Flavin Single Nucleotide(FMN)	Nucleotides and derivatives	Nucleotides and derivatives	C17H21N4O9P	3.4847	[M+H]+	130-40-5	0.481502	0.615099	0.718932	0.665406	0.413386	0.595986	0.903967	0.193194	1.88084	0.524004	0.640229	1.38183	0.819631	0.360858	3.3009	0.641601	0.415788	0.396149	0.607928	0.390413	0.686719
MEDN0537	Adpribose	Nucleotides and derivatives	Nucleotides and derivatives	C15H23N5O14P2	1.1916	[M+H-2H2O]+	20762-30-5	1.35569	0.00845671	1.64676	0.221221	0.838048	0.965267	0.982093	0.139639	0.719122	0.865297	0.269905	1.2194	0.914487	0.236243	0.808721	1.16161	0.119492	0.637691	1.03934	0.140593	1.39112
MEDN1317	3,3-Dimethylglutaric acid	Organic acids	Organic acids	C7H12O4	2.5018	[2M+K]+	4839-46-7	1.33125	0.00562956	0.421793	1.3286	0.00408927	2.66317	1.33913	0.00099271	0.217749	1.40202	0.00123056	2.43538	1.31321	0.0108634	1.78744	1.35794	0.0196865	0.549106	1.38944	0.00385964	1.71038
MEDP1077	2'-O-Methyladenosine	Nucleotides and derivatives	Nucleotides and derivatives	C11H15N5O4	2.7982	[M+]+	2140-79-6	0.161754	0.776847	1.08803	0.416968	0.595851	1.12865	0.697859	0.25445	1.64575	0.0589183	0.995123	1.00134	1.23104	0.116264	0.441392	0.953003	0.163892	1.32161	0.468591	0.688558	0.847087
MEDP1216	3-Methylhippuric acid	Organic acids	Organic acids	C10H11NO3	2.2430000000000003	[M+CH3CN+H]+	27115-49-7	1.18167	0.0562231	0.907002	1.35577	0.00390634	0.287324	1.32622	0.00112045	2.32346	1.40099	0.00312229	1.48037	1.11646	0.105405	0.92486	1.36171	0.00126377	0.473799	1.37854	0.00325816	2.54592
MEDP1675	Leu-Leu-Gly	Amino acids and derivatives	Amino acids and derivatives	C14H27N3O4	2.2828	[M+H]+	4464-36-2	1.29524	0.00367724	1.7499	0.925663	0.145798	1.19683	1.1946	0.0257168	0.631533	1.29232	0.00937554	0.637297	0.380039	0.559199	1.1064	1.15978	0.119399	0.643179	1.34914	0.0365428	1.66715
MW0114590	Hexaethylene glycol	Alcohol and amines	Alcohols	C12H26O7	2.9353	[M+NH4]+	2615-15-8	0.108911	0.939706	0.963052	0.439298	0.930005	1.07217	0.334763	0.713638	0.705671	0.0217709	0.908518	1.065	0.197616	0.853469	1.1496	0.269991	0.723125	0.731743	0.278171	0.630583	1.53189
MEDN0070	Sarcosine	Amino acids and derivatives	Amino acids and derivatives	C3H7NO2	1.2017	[2M+NH4]+	107-97-1	1.29877	0.0234541	0.266801	1.22459	0.0492113	4.31314	1.08001	0.117267	0.341231	0.400659	0.52029	0.833295	0.528475	0.909322	0.917464	0.936901	0.152022	2.5289	0.46146	0.460595	1.3172
MEDL00388	Cathinone	Alkaloids	Alkaloids	C9H11NO	1.4271	[M+HCOO+2H]+	71031-15-7	0.577803	0.357846	1.32147	0.973455	0.0983911	1.44727	0.443793	0.535559	0.858933	1.2444	0.0134068	0.570839	0.724625	0.288335	0.700533	1.06056	0.127453	2.04769	0.599195	0.368936	0.743408
MW0150689	Halichondrin B	Others	Lactones	C60H86O19	4.8838	[M+H]+	103614-76-2	0.770316	0.296348	0.774243	1.18983	0.0930826	1.83889	1.31469	0.00785011	0.406911	0.0329858	0.954638	1.01374	0.235539	0.660534	1.12152	0.707088	0.357703	1.2626	0.858381	0.204776	1.20246
MW0049242	Deterrol stearate	Others	Lactones	C33H50O2	8.3631	[M+Na]+	52898-98-3	1.02635	0.143883	0.708454	1.18991	0.0188619	2.40537	1.25612	0.0202839	0.271303	1.17288	0.069244	1.69712	1.33809	0.0109655	1.63279	0.560254	0.447777	0.913766	0.645858	0.369769	0.854227
MEDN0317	Hippuric acid	Organic acids	Organic acids	C9H9NO3	3.4551	[2M+H]+	495-69-2	1.20941	0.0894826	3.77052	0.35339	0.558723	1.3347	1.2453	0.0078608	0.486359	1.17246	0.187876	0.303912	0.489317	0.415486	0.749607	1.37784	0.0011654	3.33606	1.35839	0.00367139	0.537578
MEDP1029	Hispidol	Others	Ketone compounds	C15H10O4	6.4844	[M+H]+	5786-54-9	0.605194	0.361754	0.842861	1.26663	0.0019803	3.97295	1.32757	0.0100958	0.0471142	1.29819	0.0479527	2.09063	0.265616	0.709674	1.06561	1.23628	0.0505931	0.53128	1.3973	0.0122188	5.35525
MEDP2063	2-Hydroxyethyl salicylate	Benzene and substituted derivatives	Benzene and substituted derivatives	C9H10O4	3.5044	[M+H-H2O]+	87-28-5	1.34163	0.0205063	1.73911	1.2312	0.0738981	0.415607	1.22902	0.00735635	0.440839	1.4107	1.16884e-05	3.19827	1.35152	0.00885211	0.60106	0.429472	0.55473	0.931576	1.36176	0.00161411	1.7525
MEDP0012	Ornithine	Amino acids and derivatives	Amino acids and derivatives	C5H12N2O2	1.2114	[M+H]+	3184-13-2	0.565573	0.474126	0.952499	0.928559	0.156071	1.09001	1.28737	0.00288083	1.61908	1.28334	0.0257323	0.89962	0.888556	0.217675	0.849801	0.8723	0.209353	1.18441	1.31182	0.0131626	0.656992
MEDN1363	l-Alanyl-l-glutamine	Amino acids and derivatives	Amino acids and derivatives	C8H15N3O4	0.8685	[M-H+2Na]+	39537-23-0	1.22837	0.0271088	1.79456	0.938754	0.210091	0.674128	0.952089	0.118187	0.659898	0.553543	0.435869	0.888991	0.438151	0.715692	0.887354	1.09483	0.202967	0.455946	1.38899	0.0276778	3.48269
MW0169251	Harmine	Alkaloids	Alkaloids	C13H12N2O	5.0619	[M+CH3CN+Na]+	442-51-3	1.33918	0.00245717	0.373968	1.12197	0.0977967	1.54318	1.26643	0.0388383	0.486269	1.26547	0.0101039	1.77443	1.28888	0.0231325	1.65254	1.1198	0.124483	0.79028	1.22374	0.0852811	1.53774
MEDN1419	12-KETE	Lipids	Free fatty acids	C20H30O3	6.723	[M+H]+	108437-64-5	0.964599	0.17812	1.5466	1.19872	0.0137119	0.493986	1.29043	0.00634621	2.00161	0.032161	0.902738	0.970923	1.14587	0.136125	0.58393	0.0637718	0.956488	0.990535	0.680481	0.363509	1.16443
MEDP1315	Quinoline	Alkaloids	Quinoline alkaloids	C9H7N	1.9863	[2M+H]+	91-22-5	1.35849	0.0140073	2.39485	0.942096	0.162371	0.912453	1.25752	0.0180844	0.698453	1.38531	0.00602927	0.79785	1.40495	0.00594269	0.44382	1.37607	0.00532877	2.01589	0.8854	0.254908	0.917863
MW0007582	Menadione	Others	Vitamin	C11H8O2	6.4246	[M+CH3CN+Na]+	58-27-5	0.300806	0.658936	0.946233	0.631038	0.41682	1.18212	0.308822	0.692826	0.914632	0.857055	0.219402	0.828672	0.135208	0.816884	1.0286	0.491797	0.519471	1.09708	0.154244	0.79134	1.04527
MEDN0300	Azelaic acid	Organic acids	Organic acids	C9H16O4	4.9428	[M+H-H2O]+	123-99-9	0.0898335	0.893011	1.04931	1.05172	0.133478	0.666338	0.981666	0.111569	0.68167	0.506679	0.489494	1.26666	0.809462	0.250279	1.45619	0.798757	0.297904	0.678641	0.986101	0.145733	1.67613
MW0111990	2',5'-Dihydroxyacetophenone	Phenolic acids	Phenolic acids	C8H8O3	1.2017	[M+CH3CN+H]+	490-78-8	1.20335	0.0444452	2.16462	0.784462	0.298083	1.32058	1.25659	0.00570561	0.339318	0.915953	0.194629	0.762602	0.471022	0.497961	0.872055	1.22992	0.0230015	1.57466	0.0967177	0.866958	0.984502
MW0148368	D-Glucosylsphingosine	SL	SPH	C24H47NO7	6.4246	[M+H]+	52050-17-6	1.11151	0.0893406	1.42107	1.24017	0.0109902	1.64886	1.15539	0.0430763	0.58555	1.12818	0.0595583	0.81754	1.21119	0.0488225	0.623801	0.916653	0.155878	1.24807	0.604603	0.380416	1.1451
MW0006921	D-Nmappd	Benzene and substituted derivatives	Benzene and substituted derivatives	C23H38N2O5	6.2039	[2M+K]+	35922-06-6	1.22335	0.022692	1.33734	0.388403	0.574381	0.942127	1.21956	0.0292233	1.6043	1.33954	0.00591288	0.652755	0.80937	0.27869	1.21305	0.673474	0.336014	0.848693	1.22817	0.0251628	0.736182
MW0005946	Acetohexamide	Alcohol and amines	Amines	C15H20N2O4S	2.6797	[M+CH3CN+H]+	968-81-0	1.27697	0.00590938	0.667694	1.35122	0.0103187	0.210148	1.30841	0.0166963	2.1673	1.41104	0.00345267	2.7406	0.325801	0.552878	1.19043	1.17429	0.128075	0.437882	1.40704	0.00441722	2.30183
MEDN1412	Aminopterin	Heterocyclic compounds	Heterocyclic compounds	C19H20N8O5	4.9659	[M+]+	54-62-6	1.09575	0.0525442	0.673722	1.31494	0.0246402	3.61661	0.96596	0.168465	0.534601	0.910365	0.200732	0.767948	1.39887	0.00562078	3.28421	1.36232	0.027218	0.510131	1.05555	0.0926746	0.596684
MW0124719	L-Tryptophanamide	Alcohol and amines	Amines	C11H13N3O	1.0447	[M+H-H2O]+	20696-57-5	0.0548895	0.999276	0.999625	1.31455	0.00107753	0.479845	1.21553	0.00798739	2.43287	0.740918	0.365793	0.776251	1.19087	0.044928	2.12496	1.27457	0.00591184	0.401124	0.544779	0.431718	1.29513
MEDN0098	Picolinic acid	Organic acids	Organic acids	C6H5NO2	4.3316	[M+H]+	98-98-6	0.892949	0.213121	0.873161	1.33091	0.00037515	2.19493	0.496725	0.4811	0.879777	1.37825	0.00691072	0.735788	0.504767	0.497447	0.925856	0.00285417	0.923675	1.01407	0.55977	0.440679	0.858522
MW0008809	N-Acetyltyramine	Phenolic acids	Phenolic acids	C10H13NO2	6.1636	[M-H+2Na]+	1202-66-0	0.557082	0.416595	0.872143	0.497453	0.504362	1.11292	0.0487204	0.854581	0.953247	0.524805	0.451832	1.11441	0.275965	0.716569	0.940359	0.683792	0.387324	1.12884	0.397386	0.686322	0.913639
MW0015543	Acetyl-L-carnitine	Alkaloids	Alkaloids	C9H17NO4	0.8881	[M-2H+3Na]+	3040-38-8 | 14992-62-2	1.2544	0.0135557	0.354072	0.277313	0.750113	1.22245	0.138996	0.587073	0.777474	0.69075	0.315795	1.65921	1.27311	0.0589561	2.77087	1.10098	0.168487	0.603978	0.154355	0.866674	1.07017
MEDL00853	Oxfenicine	Amino acids and derivatives	Amino acids and derivatives	C8H9NO3	1.1626	[M+]+	32462-30-9	0.192939	0.958543	1.02446	1.28208	0.0118178	1.68932	0.742459	0.288039	0.661212	0.874136	0.180576	0.802138	0.102939	0.908521	0.944839	1.05117	0.121806	0.502126	1.06417	0.124995	2.29632
MW0001574	Nodinitib-1	Benzene and substituted derivatives	Benzene and substituted derivatives	C14H13N3O2S	2.0144	[2M+NH4]+	799264-47-4	1.26896	0.00785353	0.431052	1.32241	0.00653245	6.24355	1.29516	0.0307576	0.17026	1.2721	0.0235077	1.67902	0.256144	0.683441	1.12041	0.301435	0.593391	0.873699	0.839033	0.264536	1.3278
MEDP0899	3-Methyladenine	Nucleotides and derivatives	Nucleotides and derivatives	C6H7N5	1.1236	[M-H+2Na]+	5142-23-4 | 60192-57-6	0.628441	0.398999	1.15102	0.647195	0.323436	1.19977	1.01951	0.104579	0.732176	0.21162	0.714577	1.07188	1.32164	0.0126882	0.739323	0.312945	0.498967	1.28717	0.141529	0.92111	0.969587
MEDL02393	N-Methylnicotinamide	Alkaloids	Pyridine alkaloids	C7H8N2O	1.1626	[M+HCOO+2H]+	114-33-0	1.21426	0.0200398	0.669179	0.690715	0.289023	1.18217	0.595787	0.398555	1.11244	0.140885	0.881255	1.01888	1.07422	0.088857	1.30528	0.973075	0.127291	0.794485	0.572836	0.491301	1.07545
MW0123213	Carbadox	Alkaloids	Alkaloids	C11H10N4O4	0.7125	[M+]+	6804-07-5	1.35613	0.00199988	0.57474	1.2399	0.0091649	1.44649	1.2917	0.00194407	0.574612	1.38746	0.00453373	1.52884	1.2995	0.0325512	1.38107	1.30791	0.0405826	0.713623	1.35935	0.0137294	1.38929
MEDP1869	Histidylleucine	Amino acids and derivatives	Amino acids and derivatives	C12H20N4O3	2.2033	[M+]+	7763-65-7	1.32381	0.00531923	2.34968	0.402261	0.642046	0.943024	0.0821962	0.936168	1.00614	0.32759	0.65698	0.932987	1.33648	0.0209819	0.644179	0.220044	0.798601	0.969489	1.07513	0.118449	0.769811
Lmzn006284	Corosolic acid	Terpenoids	Triterpene	C30H48O4	4.4102	[M+H-H2O]+	4547-24-4	0.782155	0.245256	1.14974	0.998591	0.0953803	1.11933	0.794359	0.238819	0.897963	0.0151043	0.963634	1.00477	0.41764	0.652842	0.928033	0.407737	0.537127	0.890917	0.318358	0.680387	1.04164
MEDP1196	Biotin amide	Alcohol and amines	Amines	C10H17N3O2S	0.7909	[2M+K]+	6929-42-6	0.81786	0.224882	1.1446	0.633526	0.400371	0.935128	0.138747	0.854114	0.984488	0.762074	0.321691	0.901668	0.0231403	0.918655	1.01288	0.0250652	0.931973	0.988683	0.424332	0.573992	1.05101
MEDN0422	2'-Deoxyadenosine	Nucleotides and derivatives	Nucleotides and derivatives	C10H13N5O3	1.1626	[2M+Na]+	958-09-8	1.07986	0.134596	0.596157	0.201523	0.772831	1.03791	1.05938	0.0759455	1.35222	0.602945	0.394707	1.23115	1.056	0.187152	1.53377	1.09266	0.166616	0.621988	0.112482	0.867683	1.01761
MW0140627	Propylene glycol	Alcohol and amines	Alcohols	C3H8O2	4.6874	[M+Na+HCOOH]+	4254-14-2	0.631672	0.362672	1.15902	1.12142	0.119394	1.62511	0.959286	0.176325	0.742628	0.926135	0.197178	0.718062	0.983305	0.160397	1.27979	0.622027	0.396206	1.14589	1.10044	0.0765593	0.678914
MEDP1068	1,2-Dioctanoyl-sn-glycero-3-phosphocholine	GP	PC	C24H48NO8P	6.4844	[M+Na]+	19191-91-4	0.841254	0.213066	0.75242	0.918545	0.170612	0.727993	0.352275	0.996971	1.00199	0.946158	0.1397	0.753415	1.04144	0.199534	2.24081	0.152283	0.846915	0.917071	0.150771	0.790396	1.17681
MEDL02381	4-Ethylbenzoic acid	Phenolic acids	Phenolic acids	C9H10O2	4.6874	[2M+Na]+	619-64-7	0.62963	0.354593	1.52533	0.757371	0.249859	1.40693	0.595618	0.385403	0.76627	0.834124	0.17225	0.557839	0.0745901	0.878782	1.07102	0.886078	0.165546	1.73678	1.25662	0.0150241	0.586044
MEDP0067	2-Acetamido-2-Deoxy-D-Mannopyranose	Others	Saccharides	C8H15NO6	3.8798	[2M+Na]+	7772-94-3 | 1136-44-3	1.36877	0.0160247	0.0352064	0.402441	0.657821	0.877822	1.34518	0.00247338	0.0577356	1.40448	0.0151922	155.003	1.38495	0.0571949	4.24426	1.37788	0.0407571	0.0714495	1.39466	0.00099211	11.923
MW0107940	2-Amino-5-[[amino-(phosphonoamino)methylidene]amino]pentanoic acid	Amino acids and derivatives	Amino acids and derivatives	C6H15N4O5P	9.033999999999999	[M+K]+	1189-11-3	1.03347	0.0828557	1.32863	0.101659	0.756272	0.918635	0.223274	0.801795	0.929477	1.02951	0.0986779	0.707529	0.641732	0.376663	1.15094	0.655659	0.422395	0.791577	0.716613	0.338426	1.3675
MEDL00662	3-(2-Hydroxyphenyl)propanoic acid	Organic acids	Organic acids	C9H10O3	5.3209	[M+CH3CN+H]+	495-78-3	0.991223	0.167514	0.776031	0.925324	0.134862	0.692217	1.18674	0.0711248	1.69018	0.706474	0.316029	1.23548	1.35392	0.049722	1.99354	0.534552	0.435805	0.882395	1.37694	0.00620889	0.506781
MEDP0297	5-Aminopentanoic acid	Organic acids	Organic acids	C5H11NO2	2.5413	[M+Na]+	660-88-8	1.30204	0.00384427	1.41706	0.911821	0.14264	0.879211	1.23957	0.00578627	1.89986	1.1288	0.057002	0.83634	1.3208	0.00964658	0.40325	0.54113	0.545724	1.15078	0.351247	0.59351	1.08855
MEDP1138	1-Methylhistamine	Alkaloids	Alkaloids	C6H11N3	3.5834	[M+K+HCOOH]+	501-75-7	1.18455	0.0476914	0.871211	1.35315	0.00229092	2.69982	1.3383	0.00272687	0.452957	0.801129	0.288369	1.05664	0.977938	0.147636	0.891092	1.15013	0.0522309	1.1807	1.21878	0.0278989	0.844297
MW0113970	Benzyl beta-D-Arabinopyranoside	Phenolic acids	Phenolic acids	C12H16O5	5.1816	[M-2H+3K]+	5329-50-0 | 7473-38-3	1.18858	0.0209474	0.557918	1.17186	0.0916077	1.80073	0.757594	0.293967	0.579275	1.34382	0.00109959	2.68261	0.519117	0.546567	1.11248	0.630586	0.408212	0.942405	0.941137	0.157621	0.610952
MW0006837	Dihydrocitrinone	Benzene and substituted derivatives	Benzene and substituted derivatives	C13H14O6	3.4391	[M+NH4]+	65718-85-6	1.22507	0.0319072	2.40894	0.947365	0.121543	1.39038	0.762071	0.2482	0.768176	1.09575	0.0796864	0.645249	1.13813	0.0653753	0.529376	0.818927	0.28154	1.34489	0.73006	0.310934	0.846057
MEDN0210	1,5-Anhydrosorbitol	Others	Saccharides	C6H12O5	2.0991	[2M+H]+	154-58-5	1.3558	0.00050327	0.590887	1.24208	0.0211093	1.42562	1.22855	0.0177241	0.701793	1.40116	0.00238199	1.57049	1.34651	0.00741169	0.651232	1.29818	0.0144242	1.47396	1.22348	0.027425	1.12208
MEDP1674	Val-Val-Val	Amino acids and derivatives	Amino acids and derivatives	C15H29N3O4	3.1681	[M-H+2K]+	28130-13-4	1.17265	0.0692481	1.39687	0.0144548	0.870887	0.945482	0.913988	0.155453	0.618358	1.19397	0.0368352	1.4325	1.0725	0.0241453	0.325396	0.688001	0.32118	2.19611	0.498861	0.6868	1.19617
MW0141163	1,1,3,3-Tetramethyl-1,3-diphenyldisiloxane	Heterocyclic compounds	Heterocyclic compounds	C16H22OSi2	0.5558	[M+K]+	56-33-7	0.722783	0.372414	2.55406	0.759776	0.273896	0.361011	0.937464	0.226673	3.85402	1.10076	0.0687493	0.212498	0.682851	0.405479	1.86875	0.814308	0.294585	0.429646	0.833719	0.193986	1.64936
MEDP0791	4-Aminophenol	Benzene and substituted derivatives	Benzene and substituted derivatives	C6H7NO	3.6424	[M+H]+	123-30-8	0.580967	0.420864	1.0593	0.812508	0.25305	1.054	0.783774	0.252253	1.14118	1.28619	0.0206494	0.88143	0.596582	0.418708	1.07231	0.846542	0.209623	0.881109	0.388041	0.6191	0.942417
MW0010239	Colchicine	Alkaloids	Alkaloids	C22H25NO6	3.1096	[M-H+2Na]+	64-86-8 | 30512-31-3	0.904537	0.236485	1.20175	1.26725	0.0053709	0.552616	0.945535	0.165236	0.760947	1.3059	0.0179711	1.62974	0.179579	0.826971	0.967168	1.32279	0.0362902	0.537341	1.35384	0.0345785	2.33634
MEDN0234	Globotriose	Others	Saccharides	C18H32O16	4.2286	[M+H-H2O]+	1109-28-0 | 33404-34-1 | 66580-68-5	0.988193	0.168587	1.29766	0.37153	0.590985	0.916999	0.137986	0.738299	0.902913	0.0694848	0.967681	0.992627	1.33466	0.0288726	0.752984	1.18829	0.0863613	1.66413	0.714338	0.330171	0.748284
MW0000769	Tetracyclo[6.6.2.0(2,7).0(9,14)]hexadeca-2(7),3,5,9(14),10,12-hexaen-15-ylmethanamine	Benzene and substituted derivatives	Benzene and substituted derivatives	C17H17N	2.8080000000000003	[M+K]+	4053-27-4	0.0341263	0.816503	1.11276	1.08243	0.0306019	0.349782	1.0099	0.0417426	2.66053	0.360662	0.653915	1.21668	0.341808	0.456232	0.694274	0.877838	0.179107	0.742982	0.350377	0.463586	1.53868
MW0104011	(S)-3-Mercaptohexyl acetate	Organic acids	Organic acids	C8H16O2S	0.5558	[M+Na]+	145937-71-9	1.11132	0.055304	4.20631	0.272763	0.953406	1.02151	0.889577	0.19928	2.57179	1.3001	0.00215346	0.10288	0.0636696	0.955656	0.984145	1.18783	0.0732369	0.554945	1.17183	0.0694849	1.61057
MEDTP02578	2-Hydroxy-4-(methylthio)butyric acid	Organic acids	Organic acids	C5H10O3S	1.084	[M+H-H2O]+	120-91-2	0.795349	0.229214	1.21374	0.765046	0.278745	0.727486	0.768695	0.295744	1.31896	0.759641	0.300593	1.25816	0.958253	0.211685	0.832908	1.22192	0.0317915	0.46655	1.10706	0.0696206	1.75627
MW0000390	Oxymatrine	Alkaloids	Quinorisidine alkaloids	C15H24N2O2	6.8224	[2M+K]+	16837-52-8 | 54809-74-4	0.775802	0.231414	1.79354	0.599173	0.378282	0.73725	0.314898	0.675949	1.15621	0.0194306	0.72133	1.23016	0.473054	0.45316	1.33845	1.15504	0.142385	0.390373	0.1136	0.949293	1.01764
MW0115936	(S)-tert-Butyl (5-oxotetrahydrofuran-3-yl)carbamate	Others	Ketone compounds	C9H15NO4	1.1293	[M+NH4]+	104227-71-6	1.07414	0.0772633	0.841111	0.946666	0.193877	0.767901	1.20027	0.0599097	1.75676	1.16455	0.0461529	0.900855	1.11616	0.211396	2.07321	1.13966	0.187158	0.438319	0.485367	0.528541	1.07657
MW0154318	N-Benzoyl-D-arginine	Benzene and substituted derivatives	Benzene and substituted derivatives	C13H18N4O3	0.5558	[M+NH4]+	61088-55-9	0.353054	0.542409	1.38877	0.180138	0.832248	1.05679	0.888763	0.160977	0.599105	0.718851	0.30245	0.758736	0.255182	0.92109	0.942199	0.184249	0.939136	1.04851	0.704818	0.360454	1.51731
MEDP1904	1-(9Z,12Z-octadecadienoyl)-glycero-3-phosphoethanolamine	GP	LPE	C23H44NO7P	6.6833	[M+H]+	85046-18-0	1.13285	0.0658492	0.727875	0.947393	0.21516	1.29345	1.33512	0.000181496	0.713475	1.29893	0.0243376	1.73263	0.96724	0.14414	0.746752	1.20935	0.044694	1.48952	1.38549	0.00662605	0.772482
MEDL02483	5-Hydroxytryptophol	Alkaloids	Plumerane	C10H11NO2	6.3645	[M+]+	154-02-9	0.277119	0.662352	1.07939	0.812249	0.200614	1.20307	0.749428	0.240129	1.23239	1.16427	0.0442685	0.689299	0.977624	0.125911	0.617922	1.08007	0.0621275	1.79072	0.792126	0.246189	0.819248
MEDL02309	Inosinic acid	Nucleotides and derivatives	Nucleotides and derivatives	C10H13N4O8P	2.6896	[M+K+HCOOH]+	131-99-7 | 30918-54-8 | 25249-22-3	0.978795	0.191741	0.267839	0.668307	0.346563	0.64471	0.999569	0.097282	0.510913	0.859343	0.247199	2.63746	0.940115	0.246165	2.67957	0.885746	0.27075	0.414137	1.32201	0.0398062	3.87276
MEDN0842	L-Methionine sulfoximine	Amino acids and derivatives	Amino acids and derivatives	C5H12N2O3S	0.8393	[M+Na]+	15985-39-4	0.612062	0.237787	3.94568	1.06429	0.0293471	0.470696	1.28154	0.00791717	0.515969	0.218581	0.645087	0.844262	0.443853	0.308179	0.391655	1.01256	0.0723197	2.41706	1.21855	0.0737667	1.30571
MW0103423	7-Methylguanosine	Nucleotides and derivatives	Nucleotides and derivatives	C11H16N5O5+	3.2043	[M+NH4]+	20244-86-4	0.527699	0.421301	1.83738	0.686862	0.286878	1.4974	0.5608	0.525706	1.54479	1.14054	0.0635738	0.428489	1.06716	0.23096	0.244932	1.34208	0.00166812	7.00731	0.99338	0.0611498	0.319932
MEDL02666	Icaritin	Flavonoids	Flavonols	C21H20O6	3.6621	[M+]+	118525-40-9	0.994578	0.206496	0.677807	1.22996	0.00945588	1.67096	0.583848	0.403938	0.898857	0.913283	0.20035	0.756789	0.0821482	0.78977	1.07415	0.651006	0.393751	0.75021	1.2174	0.0251102	1.61069
MEDN1502	2-Phenylbutyric acid	Organic acids	Organic acids	C10H12O2	6.1232	[M+NH4]+	90-27-7	0.725997	0.373694	0.738351	0.318735	0.621594	1.12234	0.14377	0.927208	1.02302	0.575673	0.423113	0.821033	0.039657	0.997137	1.00154	0.00354103	0.870354	0.949709	0.898781	0.231379	1.51046
MEDL01843	Matairesinol	Lignans and Coumarins	Lignans	C20H22O6	3.1878	[M+K+HCOOH]+	580-72-3	1.32723	0.00417341	0.255483	1.30507	0.0340082	8.15166	1.32604	0.0102686	0.0509419	1.3602	0.00349883	3.45332	1.37053	0.0173192	3.26047	1.33255	0.0387682	0.453434	1.32896	0.0346621	1.84624
MEDP1600	4-Propylphenol	Benzene and substituted derivatives	Benzene and substituted derivatives	C9H12O	0.8518	[M+H]+	645-56-7	1.37189	0.000100781	0.673237	1.25821	0.000388086	6.15058	1.28707	0.000647423	0.0882865	1.4125	6.63546e-06	2.39464	1.41927	0.000676151	0.875939	1.35973	0.0244608	1.54802	1.03058	0.102591	0.842424
MW0114156	D-(-)-Fructose	Others	Saccharides	C6H12O6	0.8881	[M+H-H2O]+	57-48-7 | 30237-26-4 | 25702-76-5 | 139686-85-4	1.23683	0.0193624	0.680939	1.31593	0.00128782	1.52148	1.30373	0.00391118	0.616694	1.36959	0.0018729	1.37304	1.30675	0.0154374	1.48548	1.3413	0.00469178	0.752638	0.224937	0.748206	1.01958
MEDL01937	2,3-Butanediol	Others	Alcohol compounds	C4H10O2	3.5834	[M+H-H2O]+	513-85-9	0.525003	0.428384	0.748488	1.34429	8.89138e-05	2.85025	1.28589	0.00545517	0.526314	0.180224	0.668584	1.14349	1.17552	0.060883	0.633267	0.930621	0.161963	1.3241	0.355225	0.613049	0.928855
MW0126538	Sempervirine cation	Alkaloids	Plumerane	C19H17N2+	3.7512	[M+K]+	6882-99-1	0.0184107	0.724602	1.13691	1.0515	0.0702002	1.65935	0.978851	0.0769655	0.633227	0.759837	0.288483	0.921861	0.487929	0.436442	0.684004	0.644518	0.408946	1.32014	0.0492797	0.961304	1.00562
MW0145645	[(1S,3R,4R,6S,8S,10S,13R,14R,16R)-3,4,6,14-tetrahydroxy-5,5,14-trimethyl-9-methylidene-16-tetracyclo[11.2.1.01,10.04,8]hexadecanyl] propanoate	Others	Lactones	C23H36O6	8.7375	[M+K]+	23984-18-1	1.06497	0.0889054	0.869718	1.01227	0.0653577	0.633338	0.719686	0.294478	1.19359	1.03516	0.109277	1.49077	0.43069	0.629517	0.935171	0.955053	0.172205	0.766291	1.06861	0.129657	1.42375
MW0123978	Ethyl 4-(3-methoxyphenyl)-6-methyl-2-thioxo-1,2,3,4-tetrahydropyrimidine-5-carboxylate	Others	Lactones	C15H18N2O3S	2.8459	[M+NH4]+	292871-43-3	1.31572	0.00301021	0.479494	1.23872	0.00382353	3.78608	1.26579	0.00502142	0.184069	0.564031	0.441334	1.08604	1.00581	0.0763894	0.470619	1.05465	0.0695731	2.79867	1.19563	0.0222103	2.09209
MW0108314	Met-pro	Amino acids and derivatives	Amino acids and derivatives	C10H18N2O3S	1.4762	[M+NH4]+	59227-86-0	1.3507	0.000313034	0.435811	1.28841	0.00355037	1.82719	0.00239277	0.889997	0.966905	1.39245	0.000287116	1.87631	1.20791	0.0341181	0.591226	1.25599	0.0119918	1.96223	1.11154	0.0574823	0.596659
MEDN1564	Oxaceprol	Amino acids and derivatives	Amino acids and derivatives	C7H11NO4	0.8685	[M+NH4]+	33996-33-7	1.11452	0.00982527	0.256776	0.655184	0.353715	1.22205	1.24955	0.0333342	0.643675	0.0147312	0.987428	0.99675	1.14727	0.0732263	3.93807	0.923338	0.138359	0.449382	1.09884	0.0166841	2.80675
MEDP0668	m-Cresol	Phenolic acids	Phenolic acids	C7H8O	3.5834	[M+]+	108-39-4	1.16579	0.039663	0.861077	1.35355	0.000467728	2.51632	1.3406	7.77549e-05	0.495386	0.0423222	0.947026	0.997418	1.06634	0.0997829	0.872397	1.20287	0.0455484	1.2768	1.15872	0.101585	0.83856
MW0108782	N-Formyl-Met-Leu-Phe	Amino acids and derivatives	Amino acids and derivatives	C21H31N3O5S	0.8881	[M+K]+	59880-97-6	1.25773	0.0153164	0.791569	0.999707	0.0993304	0.768416	1.16238	0.0185973	1.79975	0.295422	0.730052	1.03625	1.09885	0.128563	1.25172	0.249289	0.731048	0.957145	0.948415	0.126253	0.735787
MEDP2134	(-)-alpha-Terpineol	Alcohol and amines	Alcohols	C10H18O	6.3244	[M+NH4]+	10482-56-1	1.10104	0.0603694	1.63345	0.816717	0.271876	1.59524	0.190239	0.736698	1.08125	1.00812	0.207223	0.551207	1.09038	0.0891315	0.615656	1.12671	0.079728	1.6409	1.22254	0.0360765	0.637388
MEDP1362	Methyl-tyrosine	Amino acids and derivatives	Amino acids and derivatives	C10H13NO3	3.3261	[M+HCOO+2H]+	19897-63-3	0.974231	0.17851	0.582927	1.23212	0.0101842	2.02353	1.3035	0.00839824	0.239007	1.05816	0.20224	1.65443	0.22223	0.85515	1.03916	1.01096	0.146939	1.19295	1.3265	0.0459266	1.72947
MEDP0587	N-Alpha-acetyllysine	Amino acids and derivatives	Amino acids and derivatives	C8H16N2O3	0.9143	[M+H-H2O]+	152473-69-3	0.11561	0.761778	0.944349	0.60604	0.468577	1.15145	1.09125	0.0589184	0.63903	0.840298	0.250571	1.33629	0.754614	0.413066	0.793913	0.251416	0.771952	1.1093	0.687694	0.423658	1.22287
MW0154377	Neoschaftoside	Flavonoids	Flavones	C26H28O14	3.3047	[M+]+	61328-41-4	0.954962	0.129258	0.924002	0.999695	0.106816	0.91619	1.34069	0.000159949	1.81793	1.34197	0.0102332	0.7753	0.897061	0.205211	0.908064	1.32173	0.00552051	1.39335	1.3913	0.00236193	0.662397
MEDN0654	3-Cresotinic acid	Phenolic acids	Phenolic acids	C8H8O3	4.3906	[M+Na+HCOOH]+	83-40-9	0.995945	0.130243	1.14617	1.3376	0.0129491	0.376636	1.28607	0.0186496	1.82187	1.39363	0.00083563	1.82571	1.42301	0.00540484	0.491705	0.922658	0.15495	1.10365	1.25392	0.0401178	1.28335
MEDP1780	Leu-phe	Amino acids and derivatives	Amino acids and derivatives	C15H22N2O3	4.0176	[M-H+2Na]+	3063-05-6	1.26462	0.0303246	0.631173	1.02563	0.116717	1.44939	0.626756	0.405214	0.844831	1.39064	0.00677151	1.20996	0.057311	0.821617	1.07121	0.88431	0.292426	0.648408	1.35473	0.0255885	1.53958
MW0122965	Aurasperone B	Others	Ketone compounds	C32H30O12	0.8685	[M+Na]+	41689-67-2	1.32735	0.0335963	2.01361	1.14745	0.0366772	1.1618	1.13846	0.100185	0.700304	1.40917	0.00340105	0.48754	1.1912	0.0426873	0.591512	0.443416	0.521213	1.20098	1.12449	0.0456653	1.76237
MW0155592	Piptanthine	Alkaloids	Alkaloids	C20H35N3	5.8812	[M+H]+	7344-67-4	0.420326	0.642978	0.915558	0.11134	0.796571	0.923966	0.943866	0.151589	0.453684	1.30649	0.0161829	2.19681	0.18197	0.744391	1.10704	0.450855	0.493846	0.793698	0.483681	0.431652	1.34987
MEDP1468	Panthenol	Others	Alcohol compounds	C9H19NO4	3.5636	[M+HCOO+2H]+	81-13-0	0.943138	0.161715	0.796902	1.29516	0.0353909	0.45461	1.21917	0.0663842	1.66969	1.18062	0.0962839	1.36707	1.29774	0.0252214	0.651411	0.600724	0.433131	0.877166	1.34702	0.00784791	2.11638
MEDP1228	Heterodendrin	Others	Others	C11H19NO6	1.1431	[M+H]+	66465-22-3	0.0655031	0.707883	0.81938	0.403851	0.547381	1.16408	0.382983	0.60195	1.13394	0.960374	0.153823	0.515918	1.15191	0.170967	2.10111	1.0101	0.200321	0.536624	1.08946	0.12144	1.58943
MEDL02621	(R)-Higenamine	Alkaloids	Isoquinoline alkaloids	C16H17NO3	3.1681	[M+HCOO+2H]+	106032-53-5	0.176485	0.787098	1.05077	1.16203	0.0572317	1.33343	0.786598	0.301559	1.37819	1.28149	0.0124577	0.581341	0.999801	0.183133	1.85246	0.43874	0.46351	0.787451	1.02323	0.140781	0.610674
MEDL01962	4-Hydroxybenzylamine	Alkaloids	Phenolamine	C7H9NO	2.9353	[2M+K]+	696-60-6	0.576745	0.413669	1.10709	0.554922	0.466748	1.06889	0.00059296	0.97511	1.00326	0.369894	0.610525	1.0527	0.852032	0.230765	1.23083	0.94675	0.148733	0.731574	0.467505	0.51609	0.888605
MEDP1052	N,-N-diacetyl-O-methylhydroxylamine	Alcohol and amines	Polyamines	C5H9NO3	1.4369999999999998	[M+CH3CN+Na]+	128459-09-6	0.108827	0.86719	1.12426	1.1453	0.131062	0.278438	0.378082	0.70329	0.871067	1.0123	0.278853	3.41076	0.262477	0.835178	1.12983	0.843221	0.256202	0.468494	0.99879	0.140248	2.03135
MW0105583	Allicin	Others	Others	C6H10OS2	2.3226	[M+]+	539-86-6	1.30558	0.0261948	0.361032	0.847719	0.243609	1.24534	1.33364	0.00537588	0.128042	1.4012	0.0204143	6.05097	0.712664	0.333285	1.13503	1.34224	0.000947646	0.370934	1.3981	0.00536844	6.8184
MEDN1793	protoveratrine A	Alkaloids	Steroid alkaloids	C41H63NO14	8.7574	[M+]+	143-57-7 | 1360-61-8	0.668009	0.258775	4.27408	0.0503343	0.945352	1.06371	0.0583514	0.864206	1.14422	0.227534	0.786411	1.30265	0.12756	0.95501	0.953778	0.343841	0.526236	0.528367	1.0274	0.0861262	0.292829
MW0125474	N-propan-2-ylphenothiazine-10-carboxamide	Alcohol and amines	Amines	C16H16N2OS	3.2864	[M+NH4]+	81225-58-3	0.324979	0.564521	1.41296	0.579922	0.33153	1.62029	0.115206	0.999735	1.00011	0.687966	0.289165	0.560558	0.383678	0.584075	0.708595	0.61052	0.458176	1.42712	0.517631	0.514742	0.770462
MW0161157	1-Naphthyl beta-D-glucopyranoside	Alcohol and amines	Alcohols	C16H18O6	2.2729	[M+Na]+	19939-82-3	0.736985	0.250736	1.94442	0.83956	0.197254	2.15354	1.23843	0.0177536	0.245644	0.0336436	0.763243	0.894358	0.570035	0.513561	1.24642	1.24557	0.0181972	0.554857	1.07696	0.107612	1.57178
MEDP0598	2'-Hydroxy-5'-methylacetophenone	Benzene and substituted derivatives	Benzene and substituted derivatives	C9H10O2	6.9019	[M+]+	1450-72-2	0.377626	0.589404	1.05333	1.08952	0.06348	0.779931	1.10342	0.0713149	1.25591	1.06055	0.151107	0.849782	1.25868	0.0225121	1.38559	1.32582	0.0144117	0.703518	1.11618	0.0731867	1.17004
MEDP1604	3-Indoleacetonitrile	Alkaloids	Plumerane	C10H8N2	4.2727	[2M+H]+	771-51-7	1.28807	0.0395817	0.347843	1.32654	0.00530017	1.86973	1.16098	0.119661	0.49932	1.28929	0.0857289	1.93534	0.252049	0.845404	1.03124	0.340776	0.747491	0.944424	0.99753	0.175092	1.63371
MEDL02179	Coumarin	Lignans and Coumarins	Coumarins	C9H6O2	3.247	[M+H]+	91-64-5	0.819042	0.254651	0.655317	0.746107	0.227675	1.4223	1.20834	0.00919976	0.43236	0.442782	0.538458	1.21159	0.739649	0.268736	1.39391	0.577897	0.466082	1.16188	1.25135	0.0198661	1.26462
MW0012954	KDdiA-PC	GP	PC	C36H66NO11P	8.7673	[M+H]+	439904-34-4	1.04739	0.081785	0.539552	0.312202	0.92085	1.10174	0.233727	0.480318	1.66666	0.690376	0.604401	1.47296	0.0231913	0.614785	1.74663	0.565817	0.49738	0.39749	0.348521	0.986834	0.987008
MEDL02380	Phthalic acid	Phenolic acids	Phenolic acids	C8H6O4	4.2727	[M+K]+	88-99-3	0.612317	0.412445	0.702915	1.26621	0.0211642	1.49554	1.27374	0.0094347	0.632413	0.284858	0.619213	1.2002	0.970702	0.156297	1.28884	1.27534	0.0116785	0.423516	1.28272	0.0239546	2.29601
MADP0570	7-Deazaadenosine	Nucleotides and derivatives	Nucleotides and derivatives	C11H14N4O4	6.5242	[M+CH3CN+Na]+	69-33-0	0.984245	0.116641	0.857133	0.552696	0.444863	1.30459	0.658996	0.385857	0.788411	0.792323	0.332536	0.687005	1.4065	0.0119293	2.25466	1.37346	0.0152297	0.458148	1.08145	0.188167	1.59837
MW0000297	Hydroquinidine	Alkaloids	Quinoline alkaloids	C20H26N2O2	3.2273	[M+NH4]+	1435-55-8	0.218231	0.840021	0.967942	0.688938	0.306335	0.804849	0.0789767	0.815671	0.940052	0.538956	0.518603	1.09525	0.226279	0.634714	1.28104	0.352844	0.546289	0.719442	0.665621	0.324154	1.35273
MW0110756	2-phenyl-N-4-pyridinylcyclopropanecarboxamide	Alcohol and amines	Amines	C15H14N2O	9.5037	[M+Na]+	494842-46-5	0.316669	0.770991	1.07309	0.343939	0.512143	0.571166	0.364586	0.938351	0.953906	0.527204	0.492559	0.821595	0.0551683	0.905862	1.03484	0.723553	0.339992	1.51741	0.67749	0.378298	1.32576
MW0005990	Aloin	Quinones	Anthraquinone	C21H22O9	5.1649	[M+NH4]+	28371-16-6 | 8015-61-0 | 5133-19-7	1.00823	0.138427	0.728272	1.31431	0.00448867	3.42686	1.23373	0.00866706	0.489164	0.752395	0.282676	1.21581	0.414529	0.568198	1.08223	0.239403	0.710579	0.954391	1.31876	0.00688956	0.652299
MW0120526	4-Hydroxypyrimidine-5-carbonitrile	Heterocyclic compounds	Heterocyclic compounds	C5H3N3O	0.5558	[M+NH4]+	4774-34-9	0.818384	0.553762	1.63994	0.405286	0.868503	1.08342	1.10444	0.165886	14.8575	1.18781	0.0031644	0.0833204	0.956644	0.196977	0.673818	0.262743	0.486222	1.5165	0.646656	0.288272	0.444932
MEDN0226	Erythrono-1,4-lactone	Others	Lactones	C4H6O4	1.9082	[M+H]+	17675-99-9	0.812055	0.218631	0.885493	1.32555	0.000661008	2.1711	1.32454	0.00161166	0.370917	1.03921	0.111511	1.16113	0.127472	0.844847	1.02336	0.151151	0.816382	0.973515	1.0989	0.0733264	1.21228
MW0140705	(-)-Berbine	Alkaloids	Alkaloids	C17H17N	2.7915	[M+H]+	131-10-2	0.738927	0.293679	0.699187	0.561894	0.2034	14.0142	1.33435	0.00815107	0.0294822	0.807218	0.0730769	2.98866	1.35675	0.0291959	0.34034	1.37874	0.0107424	4.79088	1.10371	0.0820512	0.710353
MEDP1096	1,2-Dilauroyl-sn-glycero-3-phosphocholine	GP	PC	C32H64NO8P	5.7405	[M-H+2Na]+	18194-25-7 | 127641-86-5	0.402916	0.542959	0.834143	0.650923	0.390324	1.53202	0.206755	0.658639	0.891342	0.486664	0.590848	1.24933	0.116112	0.76976	1.20364	0.946883	0.144986	2.44518	1.26028	0.0881499	0.238762
MEDL01849	Solanidine	Alkaloids	Steroid alkaloids	C27H43NO	2.3027	[M-H+2K]+	80-78-4	1.16268	0.054261	2.11598	1.27402	0.0100808	10.7628	1.00684	0.14217	0.290916	1.14518	0.0451744	0.547944	1.28027	0.0447553	0.425569	1.32314	0.00678302	2.60059	1.28383	0.00497301	0.248897
MW0110314	Tyrosyltyrosine	Amino acids and derivatives	Amino acids and derivatives	C18H20N2O5	2.9589999999999996	[M+H]+	1050-28-8	0.772568	0.249254	1.32031	1.2389	0.00412788	0.308162	1.29586	0.000720913	2.83691	0.823797	0.22247	0.596394	0.982913	0.124682	1.29337	1.03095	0.115408	0.714464	1.03825	0.106273	1.57203
MW0113861	Acrolein	Others	Aldehyde compounds	C3H4O	0.7529	[M+K+HCOOH]+	107-02-8	0.924625	0.0760444	2.84556	0.817132	0.182881	0.483745	0.622048	0.45145	0.805212	0.00915178	0.7896	1.1767	0.220404	0.709415	0.903556	1.17321	0.0104628	0.352887	1.12985	0.0239372	2.40464
MW0104306	2-(1-adamantyl)-N-hydroxyacetamide	Alcohol and amines	Amines	C12H19NO2	4.7757	[M+H]+	136561-40-5	0.326778	0.720412	1.17379	0.120861	0.983554	1.00587	0.570285	0.626365	1.26661	0.602608	0.484179	0.72503	0.060379	0.907916	0.968142	0.00800637	0.867797	1.04342	0.343862	0.865737	0.912995
MEDP0846	4-Methylbenzoic acid	Phenolic acids	Phenolic acids	C8H8O2	5.5206	[M+H]+	99-94-5	1.2512	0.073608	0.361908	1.25307	0.00945598	1.86627	1.26399	0.00642127	0.453167	1.314	0.0685186	3.04722	0.407846	0.568475	1.10579	0.138756	0.943154	1.01117	0.373032	0.662336	0.958892
MW0063321	Retapamulin	Terpenoids	Ditepenoids	C30H47NO4S	8.7574	[M+NH4]+	224452-66-8	0.783011	0.243374	0.457346	0.357465	0.955762	1.03004	0.354326	0.569991	0.894333	0.23584	0.906522	0.93161	0.454104	0.484571	0.521271	0.668744	0.385239	2.07593	1.02415	0.0821633	2.35444
MW0012530	16,17-Epiestriol	Alcohol and amines	Alcohols	C18H24O3	6.5639	[M+Na]+	793-89-5	0.537759	0.494087	0.712164	0.739337	0.344209	0.531693	0.722539	0.71698	1.42128	1.27265	0.0783092	5.04881	0.783058	0.258188	0.375254	1.28494	0.00386035	3.17158	1.02684	0.126614	0.309237
MEDN0150	8-Hydroxyguanosine	Nucleotides and derivatives	Nucleotides and derivatives	C10H13N5O6	3.0516	[M+H]+	3868-31-3	0.549854	0.443528	1.2613	1.25914	0.00975482	0.456816	1.29886	0.00282108	1.5213	0.316091	0.682575	1.09265	0.305423	0.627099	0.880324	0.235157	0.81126	0.967849	0.895228	0.186326	1.22545
MW0001224	1-(Diphenylphosphoryl)cyclobutanecarboxylic acid	Benzene and substituted derivatives	Benzene and substituted derivatives	C17H17O3P	0.8199	[M+K]+	5116-23-4	0.889625	0.161952	1.35263	1.1182	0.0361125	2.20103	1.17846	0.0607629	0.337274	0.97117	0.137759	0.690455	0.698414	0.574391	0.705335	0.49884	0.684591	1.32939	0.729364	0.281417	1.53824
MW0147956	Cycloprotobuxine C	Alcohol and amines	Polyamines	C27H48N2	6.3044	[M+]+	1936-70-5	0.708335	0.337458	0.889569	0.0200804	0.97022	0.995676	0.626399	0.406001	1.3293	1.36829	0.00148321	1.45911	0.535389	0.468541	0.911857	0.543137	0.472724	0.96657	0.833227	0.235627	0.660438
MW0146340	Aspergillic acid	Organic acids	Organic acids	C12H20N2O2	4.5976	[M+Na]+	490-02-8 | 22810-67-9	0.749505	0.967825	1.04687	1.16758	4.83319e-05	25.3878	0.557226	0.880076	0.834223	1.41084	0.000878439	0.0599659	0.146198	0.453172	0.0951764	1.34188	0.0024411	19.6891	1.0069	0.145247	0.401365
MW0116680	4-Thiazolylacetonitrile	Heterocyclic compounds	Heterocyclic compounds	C5H4N2S	0.5558	[M+H]+	7709-59-3	1.21559	0.0215172	1.31457	1.22847	0.0222456	0.71766	1.31354	0.00254127	0.590649	1.19246	0.0537819	1.29386	0.643745	0.38907	0.947119	1.35492	0.00414641	0.635915	1.40964	5.65523e-05	2.30291
MW0147671	Clitidine 5'-phosphate	Organic acids	Organic acids	C11H15N2O9P	0.8602	[M+NH4]+	65411-71-4	1.03195	0.0777476	0.525817	0.764885	0.333855	1.74726	1.31411	0.068072	0.100092	1.24849	0.0117584	3.20764	0.869042	0.239954	1.50254	1.1989	0.0261144	0.422903	1.31406	0.0767977	5.33527
MW0131207	3,5-Dimethoxycinnamic acid	Organic acids	Organic acids	C11H12O4	1.7709	[2M+K]+	16909-11-8 | 20767-04-8	1.31179	0.00423868	0.442731	1.32211	0.000391139	12.4565	1.28584	0.0118561	0.134046	1.17293	0.0442948	1.16394	1.38603	0.00510204	2.30128	1.2716	0.0275887	0.607442	0.690472	0.350196	0.831393
MEDN1309	3-(Methylthio)propionic acid	Organic acids	Organic acids	C4H8O2S	0.8491	[M+Na]+	646-01-5	0.728282	0.182706	1.94172	1.29395	0.00236665	0.557784	1.16742	0.0585034	0.765592	0.452968	0.941622	0.961896	1.34426	0.00827031	0.741314	0.240923	0.775479	0.972018	1.33069	0.00937029	1.73998
MEDP0611	N-Acetylhistidine	Amino acids and derivatives	Amino acids and derivatives	C8H11N3O3	5.5005	[M+HCOO+2H]+	2497-02-1	1.20817	0.0783891	1.56426	1.20209	0.0135084	2.52724	1.29314	0.000479817	0.18203	1.28717	0.0178017	1.31327	0.990941	0.166457	1.50523	0.851415	0.256778	0.743573	0.55763	0.465104	0.94541
MW0126740	Tetrahydrothiophene-2-carboxylic acid	Organic acids	Organic acids	C5H8O2S	1.084	[M+NH4]+	19418-11-2	0.7472	0.273492	1.11868	1.26294	0.0328558	0.422703	0.923024	0.133632	1.43763	1.30254	0.00841721	1.86087	1.20673	0.0442218	0.801641	1.1427	0.0546423	0.816481	0.665248	0.344923	1.20773
MW0169164	Flavone	Flavonoids	Flavones	C15H10O2	2.4421	[M+CH3CN+Na]+	525-82-6	0.277636	0.854983	1.04579	1.1455	0.0152491	0.407743	1.29174	0.00230459	1.86792	0.299469	0.59484	0.81988	0.837473	0.285654	0.837468	1.29744	0.0204129	1.82106	0.019704	0.96441	1.00408
MW0113958	Bekanamycin sulfate	Others	Others	C18H39N5O14S	2.8376	[M+H]+	29701-07-3	0.252451	0.713425	1.0923	0.519041	0.476087	1.18709	1.16367	0.0754458	2.15942	1.00836	0.127922	1.48089	0.389669	0.678771	1.08969	1.15772	0.0440329	0.676845	1.35652	0.00896101	0.32698
MEDP0537	LPC(O-16:0/2:0)	Lipids	LPC	C26H54NO7P	8.7772	[M+]+	74389-68-7	0.991508	0.0808933	0.511455	0.485597	0.609499	0.874055	0.617929	0.467349	1.38478	1.3155	0.0155528	3.34459	0.350244	0.529986	0.756808	0.632242	0.451803	0.69115	0.0502781	0.907218	0.923358
MEDL01856	Umbelliferone	Lignans and Coumarins	Coumarins	C9H6O3	6.6432	[2M+NH4]+	93-35-6	0.70964	0.295322	0.606298	0.855607	0.196867	0.252218	0.466898	0.609726	1.54178	1.22318	0.00671954	5.21509	0.0364388	0.836832	0.87171	0.88022	0.107871	2.06684	0.957655	0.246379	0.451412
MEDL00970	Thymine	Nucleotides and derivatives	Nucleotides and derivatives	C5H6N2O2	0.7716	[2M+Na]+	65-71-4	0.416348	0.548658	1.24665	0.95578	0.131772	1.45991	1.22514	0.0521638	0.383402	0.168127	0.794506	1.06454	0.460288	0.548664	0.794844	0.0810834	0.880269	0.956294	1.0847	0.100551	1.77109
MEDN0670	O-Desmethylnaproxen	Benzene and substituted derivatives	Benzene and substituted derivatives	C13H12O3	4.6874	[M+H-H2O]+	52079-10-4	0.511739	0.502357	1.06727	1.27752	0.0338533	1.87175	1.29314	0.00212193	0.642877	1.17266	0.07417	0.696501	0.535301	0.473427	1.08028	1.26067	0.0152288	1.43976	1.34554	0.0158464	0.718792
MEDP0714	Ethyl carbamate	Organic acids	Organic acids	C3H7NO2	5.1421	[M+CH3CN+H]+	51-79-6	0.747372	0.29259	1.13428	0.54884	0.44542	0.873064	0.523541	0.448749	1.13805	0.68382	0.348053	0.855112	0.03209	0.891193	1.03048	0.145878	0.729885	0.923278	0.452761	0.506669	1.09063
MEDN1386	Erythritol	Others	Saccharides	C4H10O4	0.5558	[2M+H]+	149-32-6	1.17159	0.0356073	1.54356	0.746207	0.247417	0.867415	1.1561	0.0420578	0.775298	1.15858	0.039931	0.692104	0.138749	0.904765	0.980032	0.20197	0.767028	0.949364	1.28072	0.0228917	1.49602
MEDP2182	Beta-Aminopropionitrile	Alcohol and amines	Polyamines	C3H6N2	0.7716	[M+K+HCOOH]+	151-18-8	0.607994	0.415261	1.16504	1.17713	0.0357789	0.721143	0.555061	0.354456	0.70075	0.922976	0.20241	1.41406	0.784472	0.290809	0.733373	0.291882	0.857051	1.05361	0.722487	0.289147	1.55455
MEDL02227	Phenyl salicylate	Phenolic acids	Phenolic acids	C13H10O3	4.1109	[M+CH3CN+Na]+	118-55-8	1.32198	0.0175912	0.0798311	1.32101	0.0154749	3.94436	0.883171	0.207869	0.565714	1.33634	0.0317252	2.84681	1.35144	0.000958561	5.44938	1.17638	0.000946034	0.136986	0.88616	0.110665	2.64164
MEDN1354	3-Methacrylic acid	Organic acids	Organic acids	C5H8O2	2.7192	[M+NH4]+	541-47-9	0.0562369	0.932319	1.00433	0.293998	0.847592	1.0608	0.0983018	0.888292	1.04519	0.39241	0.633332	1.04499	0.185815	0.754886	1.04083	0.368423	0.588666	0.930827	1.19592	0.0699731	0.887018
MEDP0687	2-Acetyl-5-methylfuran	Others	Others	C7H8O2	4.4887	[M+H]+	1193-79-9	0.212676	0.936705	0.977457	0.683361	0.291705	0.631841	0.403753	0.686407	0.89686	1.06067	0.0612767	1.93068	0.286148	0.732243	0.873198	0.589219	0.341963	0.662891	1.11752	0.0510855	1.61549
MW0139438	Pseudobaptigenin	Flavonoids	Isoflavones	C16H10O5	2.6584	[M+NH4]+	90-29-9	0.752845	0.277752	0.684918	1.25228	0.00388543	3.60251	1.22369	0.0288403	0.257077	0.217981	0.879814	0.964333	1.03342	0.107732	0.418255	1.28146	0.00773713	6.62709	1.09651	0.0619903	0.589796
mws3108_N	2,4-Dihydroxypyrimidine-5-carboxylic acid	Nucleotides and derivatives	Nucleotides and derivatives	C5H4N2O4	0.5624	[M+K+HCOOH]+	23945-44-0 | 59299-01-3 | 394-40-1 | 76821-79-9	1.34973	0.00283222	1.47779	1.26072	0.013665	0.542084	1.32775	0.00745796	0.625544	0.818823	0.259051	1.18019	1.41282	0.0021692	1.47054	1.40063	0.000150018	0.207972	1.41153	0.00062604	5.52882
MW0113401	Benzo[b]thiophen-4(5H)-one, 6,7-dihydro-	Benzene and substituted derivatives	Benzene and substituted derivatives	C8H8OS	2.4322	[M+H]+	13414-95-4	0.667426	0.402108	0.887922	0.0987486	0.628138	0.742181	0.103708	0.453663	1.71641	0.996864	0.17491	0.788775	0.549403	0.483379	0.862437	1.29409	0.00559611	2.16091	1.37113	0.0284442	0.60142
MEDN1247	1-Pyrroline-4-hydroxy-2-carboxylate	Organic acids	Organic acids	C5H7NO3	1.4144	[M+H]+	9054-77-7	0.806395	0.285959	2.13371	0.846864	0.266304	1.40884	1.30566	0.0080464	2.29288	1.30689	0.0632968	0.319297	0.414493	0.694324	1.20247	0.758842	0.357047	0.70179	1.37131	0.00191794	0.53845
MEDP1610	Proline betaine	Alkaloids	Pyrrole alkaloids	C7H13NO2	5.9818	[M+K+HCOOH]+	471-87-4	1.24848	0.0538645	3.55181	0.848951	0.326374	2.01578	1.06445	0.0608699	0.170903	0.28515	0.786878	0.938314	0.504573	0.550433	1.15042	0.129227	0.840926	0.969118	0.648499	0.393876	0.781224
MEDL02312	Nb-p-Coumaroyltryptamine	Tryptamines,Cholines,Pigments	Tryptamines	C19H18N2O2	5.3208	[2M+H]+	53905-12-7	0.752761	0.354239	0.483	0.0410282	0.720853	0.87063	0.0689198	0.736508	1.14574	0.814049	0.350914	2.02773	0.218449	0.682341	0.772633	0.705672	0.276815	1.53699	0.318958	0.605998	0.861949
MEDP1183	N-Acetylcadaverine	Alkaloids	Alkaloids	C7H16N2O	4.9035	[M-2H+3Na]+	32343-73-0	1.10082	0.0501085	0.562483	0.422224	0.56371	1.24495	1.29046	2.94035e-05	0.0992328	1.38943	0.00109274	9.7326	0.597872	0.507861	1.17012	1.33524	0.00332567	0.132346	1.35506	0.000401571	9.54801
MW0117525	N-(3-Hydroxypropyl)phthalimide	Alkaloids	Plumerane	C11H11NO3	2.0119	[2M+Na]+	883-44-3	0.457059	0.531872	0.792877	1.26906	0.102044	6.28147	1.24508	0.0937422	0.20783	0.338368	0.565197	0.781901	1.14885	0.150959	2.84274	0.980222	0.224947	0.493	0.403203	0.683233	0.881633
MW0146895	Bryophyllin A	Others	Others	C26H32O8	5.7205	[M+Na]+	105608-32-0	0.913384	0.13392	1.4081	1.06849	0.146765	1.685	0.509345	0.520423	1.15128	0.858993	0.222979	0.675861	1.40889	0.00527457	0.313512	1.36241	0.00529485	2.40694	1.02147	0.157592	0.717811
MW0148419	Diphenylene dioxide 2,3-quinone	Benzene and substituted derivatives	Benzene and substituted derivatives	C12H6O4	6.4246	[M+NH4]+	6859-47-8	0.687979	0.350857	0.905071	0.0132008	0.956841	0.9941	0.205454	0.794589	0.972101	0.0124497	0.96172	0.99653	0.51565	0.506774	0.89144	0.205364	0.804199	0.943558	0.937407	0.159816	1.36403
MEDP0128	Diethanolamine	Alkaloids	Alkaloids	C4H11NO2	6.0828	[2M+NH4]+	111-42-2	0.040428	0.89037	1.01857	0.0260544	0.990322	1.0025	0.0118321	0.926169	1.01758	0.436637	0.602674	1.08025	0.618138	0.385115	0.839144	0.456701	0.599938	1.09004	0.249256	0.804428	0.973986
MW0162877	CID 25244544	Phenolic acids	Phenolic acids	C17H22O9	3.6031	[M+Na]+	154461-65-1	1.06898	0.0858066	1.47388	1.16276	0.00756753	6.86499	1.14349	0.0907046	0.108363	1.08488	0.132486	1.6236	1.44104	0.00460522	0.301565	1.37405	0.0207998	2.3546	0.58396	0.475841	0.791116
MEDP1667	Phe-Glu	Amino acids and derivatives	Amino acids and derivatives	C14H18N2O5	2.9159	[M-H+2Na]+	3617-45-6	0.455562	0.540926	1.10404	1.30742	0.00770397	1.29036	1.09002	0.0651434	0.846594	0.369956	0.603775	1.07496	0.515869	0.486726	1.13225	1.13672	0.122791	0.691847	0.151979	0.835884	0.984657
MW0108974	Schradan	Alcohol and amines	Amines	C8H24N4O3P2	0.8538	[M+Na]+	152-16-9	1.29632	0.00502152	0.363887	0.695971	0.357403	0.872522	0.955954	0.137183	1.28572	1.3349	0.00734252	1.92622	1.37461	0.00267016	3.18137	1.29431	0.00787755	0.496324	0.717146	0.297833	0.805424
MW0138737	Lansiumamide A	Alcohol and amines	Amines	C17H15NO	4.2727	[M+H]+	121817-36-5	1.32218	0.00584345	0.632854	1.3278	0.000452336	2.07437	1.02974	0.109655	0.750041	0.358708	0.644667	1.01916	0.696611	0.398693	0.860053	0.443518	0.556579	0.869635	0.869377	0.187933	1.33236
MEDN0420	Acetylglycine	Amino acids and derivatives	Amino acids and derivatives	C4H7NO3	1.6729	[M+]+	543-24-8	1.24636	0.0247377	1.59768	0.753521	0.182589	1.88624	0.778309	0.153628	0.500184	1.33148	0.00417965	0.637992	1.27087	0.0747232	0.735219	1.2195	0.050304	1.19147	1.24951	0.0393088	1.18705
MEDL01742	Cyclopassifloside I	Terpenoids	Triterpene Saponin	C37H62O12	5.3905	[M-H+2Na]+	292167-38-5	1.26954	0.0137637	1.74952	1.05271	0.0416476	1.92816	0.172649	0.965945	0.987746	1.3586	0.0105314	0.454738	0.245787	0.779814	0.958939	0.171935	0.742525	0.955515	1.2299	0.052403	0.720282
MEDN1727	N-(2-Cyclohexyloxy-4-nitrophenyl)methanesulfonamide	Benzene and substituted derivatives	Benzene and substituted derivatives	C13H18N2O5S	1.1236	[M+NH4]+	123653-11-2	0.430384	0.660513	1.15569	1.06933	0.0668362	1.56291	1.27055	0.0210856	0.288767	0.668267	0.299976	1.68906	1.10546	0.12247	1.47875	1.24118	0.0435266	0.491509	1.05829	0.0966751	1.56173
MEDL00344	Glycyl-L-tyrosine	Amino acids and derivatives	Amino acids and derivatives	C11H14N2O4	2.6995	[M+NH4]+	658-79-7	0.0350536	0.702118	0.838621	1.05375	0.161022	5.3062	1.18026	0.0284733	0.224359	0.528234	0.370161	0.548921	0.0994273	0.775631	1.06811	0.5225	0.572073	0.792666	1.05618	0.0881364	2.15522
MEDN0477	2-Oxovaleric acid	Organic acids	Organic acids	C5H8O3	2.5216	[M+NH4]+	1821-02-9	0.838548	0.201467	1.42987	1.34201	0.000269384	4.7154	0.497262	0.482695	0.846012	1.37936	0.000221693	0.271559	0.700102	0.33154	1.448	0.667519	0.429744	1.2363	1.35706	0.00154385	0.360621
MW0009985	Trimethoprim	Phenolic acids	Phenolic acids	C14H18N4O3	3.8403	[M-H+2Na]+	738-70-5	1.1195	0.0403374	0.534755	0.998868	0.119901	0.700726	1.19233	0.0253914	0.546316	1.37815	0.00065787	2.4528	0.171757	0.955497	1.01412	0.420788	0.616041	1.05441	1.34606	0.0398609	1.86249
MW0157192	Squamocin	FA	Others	C37H66O7	6.2643	[M+H-H2O]+	120298-30-8	1.12304	0.188446	3.26438	0.85459	0.213171	1.50013	0.284424	0.70566	1.0611	1.38698	0.0424018	0.115481	0.114863	0.884616	0.940799	1.11016	0.0602711	1.32703	1.01779	0.163043	1.33483
MW0121406	5-cyclopentyl-4-ethyl-4H-1,2,4-triazole-3-thiol	Heterocyclic compounds	Heterocyclic compounds	C9H15N3S	1.1431	[M+NH4]+	667412-81-9	1.29975	0.0221767	0.668095	0.227855	0.792053	0.96817	1.12649	0.0311418	1.39431	1.09408	0.0674389	1.32396	0.705912	0.39784	0.77317	0.191505	0.864175	1.06302	0.162712	0.93564	1.01897
MEDP1808	Trans-Zeatin	Alkaloids	Alkaloids	C10H13N5O	2.3997	[M+Na]+	1637-39-4	0.993603	0.108998	0.827244	1.35403	0.000406249	3.0237	1.34036	0.00538501	0.283111	1.22927	0.0487802	1.24102	1.26459	0.0503671	0.7203	1.25361	0.0407314	1.42455	0.69175	0.341723	1.10892
MEDL00809	Tryptamine	Alkaloids	Plumerane	C10H12N2	2.795	[2M+Na]+	61-54-1	1.21865	0.0178706	0.690722	1.30553	4.68559e-05	8.95673	1.30904	0.00398452	0.0710258	1.40117	0.00424248	2.20792	1.40024	0.0124864	0.410449	1.39593	0.000173674	3.52061	1.27643	0.0155665	0.713298
MEDP0585	FFA(18:4)	Lipids	Free fatty acids	C18H28O2	6.7678	[2M+Na]+	2012-14-8	0.47605	0.578116	1.08251	0.606218	0.352284	1.38507	1.08652	0.0330024	0.462146	0.73039	0.296957	1.30344	1.03808	0.169336	1.41988	0.343212	0.688855	1.07026	1.08651	0.0767501	0.728596
MW0125794	Nicotelline	Alkaloids	Pyridine alkaloids	C15H11N3	0.8491	[M+H]+	494-04-2	1.36902	2.1287e-05	0.486789	1.30761	0.00191402	1.41675	1.26498	0.0290672	0.598936	1.40579	6.00007e-05	1.67899	1.27699	0.0212168	1.16128	0.983486	0.128422	0.923119	1.20704	0.0747096	1.34507
MEDN0040	Glyc-Pro	Amino acids and derivatives	Amino acids and derivatives	C7H12N2O3	1.6729	[M+Na+HCOOH]+	704-15-4	1.09047	0.145827	2.23536	0.785494	0.236693	0.885871	1.10731	0.0472282	1.33256	1.00322	0.135473	0.693985	1.19275	0.163945	0.469558	1.25036	0.0217454	1.3856	1.08416	0.0868975	0.839303
MEDP1236	Diglycidyl-resorcinol	Benzene and substituted derivatives	Benzene and substituted derivatives	C12H14O4	2.5216	[M+NH4]+	101-90-6	1.08885	0.0412335	1.69454	1.33704	0.00309449	6.10569	0.850281	0.190725	0.700425	1.36572	0.00164696	0.228365	0.548745	0.400565	1.26917	0.77542	0.280237	1.28957	1.35808	0.00405351	0.369195
MW0104956	3,3'-Thiodipropionodihydrazide	Alcohol and amines	Amines	C6H14N4O2S	0.7716	[M+NH4]+	6292-68-8	0.804542	0.251379	0.612223	0.194395	0.707075	1.13986	0.45916	0.465752	0.74636	1.12769	0.0470315	2.0031	1.02264	0.109108	2.55933	1.33264	0.0666113	0.138715	1.15554	0.143193	2.69984
MEDL01798	2-(((2-Ethylhexyl)oxy)carbonyl)benzoic acid	Phenolic acids	Phenolic acids	C16H22O4	5.7205	[M+NH4]+	4376-20-9	1.19369	0.0164544	2.46663	0.571833	0.290498	0.427388	0.20832	0.5283	1.48261	0.751373	0.286301	1.65391	1.15235	0.0773707	0.688644	1.13199	0.042754	0.549098	0.0986461	0.95646	1.02304
MEDL02217	Moupinamide	Alkaloids	Phenolamine	C18H19NO4	5.3209	[2M+H]+	66648-43-9	1.37154	7.53559e-06	0.230393	0.114926	0.585509	1.45828	1.27702	0.0244591	0.10926	1.27255	0.00124885	11.8192	1.36903	0.0502276	2.29805	1.37475	0.0214232	0.133126	1.37424	0.0290055	7.53391
MEDP1101	Methyl (R)-(-)-3-hydroxybutyrate	Organic acids	Organic acids	C5H10O3	5.1018	[2M+K]+	3976-69-0	1.15411	0.0658215	2.46442	1.30891	0.0162561	2.05646	1.23576	0.0685194	0.47436	1.31794	0.00336033	0.314042	0.738012	0.32624	0.764564	1.3924	0.00499367	1.73387	0.101278	0.996158	0.999168
MW0145070	Anatalline	Alkaloids	Alkaloids	C15H17N3	2.4123	[M+H]+	18793-19-6	1.1433	0.119102	1.44632	0.685151	0.266982	0.609992	1.15956	0.0141384	0.470907	0.981476	0.0794471	2.18905	1.06578	0.147707	0.737495	0.0177221	0.979495	1.00306	1.27415	0.0141518	1.4864
MEDP1215	Indole-3-phosphate	Alkaloids	Plumerane	C8H8NO4P	5.1816	[2M+NH4]+	13822-19-0	1.19331	0.101777	0.649316	1.35443	0.00453561	3.99262	1.34527	0.00178835	0.33643	0.952936	0.210898	1.27915	1.33581	0.0126731	0.78246	1.08185	0.2043	1.86422	0.959692	0.263104	0.614487
MW0133003	3-Caffeoylpelargonidin 5-glucoside	Flavonoids	Anthocyanidins	C30H27O13+	6.2643	[M+H]+	100595-03-7	0.149193	0.874481	0.964991	0.406276	0.72791	0.865688	0.0364886	0.896052	0.966401	0.801196	0.181421	1.7243	0.382147	0.593468	0.867685	0.274409	0.629159	1.18255	0.608096	0.363719	0.700104
MW0124447	Isatin	Alkaloids	Plumerane	C8H5NO2	6.4246	[M+H-H2O]+	91-56-5	0.0628974	0.903816	1.02136	0.748553	0.254337	0.780072	0.98847	0.10504	1.52741	0.504907	0.498677	1.13032	0.578918	0.408185	0.857369	0.81882	0.236827	0.824481	0.0631846	0.880692	1.02845
MEDP1682	Leu-Gly-Phe	Amino acids and derivatives	Amino acids and derivatives	C17H25N3O4	5.4604	[M+H]+	17608-53-6	1.23033	0.0520697	2.94604	0.556935	0.366826	1.53386	1.23591	0.00100026	0.175918	0.722214	0.277708	0.600122	0.643589	0.377875	1.31324	1.25621	0.0576334	0.316566	1.36326	0.00128406	5.04218
MW0009108	Nitrobenzene	Benzene and substituted derivatives	Benzene and substituted derivatives	C6H5NO2	4.0962	[M+H]+	98-95-3	1.01247	0.100382	0.841567	1.34705	0.000188956	2.20409	1.11176	0.0606726	0.762847	1.3055	0.0232385	0.770639	0.996822	0.14802	0.809717	1.17613	0.0518496	1.49553	1.0806	0.105556	0.757295
MW0006231	Diphenylmethanol	Benzene and substituted derivatives	Benzene and substituted derivatives	C13H12O	3.4055	[M+Na]+	91-01-0	0.186466	0.844241	0.90261	0.798019	0.207673	0.589662	1.13094	0.0889206	2.63965	0.0418426	0.814672	1.14583	0.332375	0.466809	1.39366	0.907852	0.140418	0.288083	0.650697	0.379876	1.54722
MW0117182	1-Methyl-1H-benzimidazole-2-thiol	Benzene and substituted derivatives	Benzene and substituted derivatives	C8H8N2S	0.5558	[M+NH4]+	2360-22-7	1.14953	0.0829313	5.48991	0.199853	0.915757	0.958232	0.826269	0.205992	2.70853	1.33178	0.000130627	0.0764437	0.506354	0.60454	1.16607	1.33282	0.00411508	0.455481	0.694474	0.282188	1.7286
MW0001939	2-(4-Isopropylphenoxy)propanohydrazide	Benzene and substituted derivatives	Benzene and substituted derivatives	C12H18N2O2	0.5362	[M+K]+	667412-84-2	0.351674	0.559093	1.14416	0.155785	0.912147	0.985464	0.153902	0.985809	0.995378	1.27975	0.0630507	0.574049	1.11854	0.0638327	1.63788	1.30327	0.0211565	0.467128	1.04518	0.151276	2.02869
MW0134606	5'-Methoxybilobetin	Flavonoids	Flavones	C32H22O11	0.634	[M+Na]+	77053-35-1	0.460791	0.556129	0.635949	0.802905	0.218348	0.715645	0.430446	0.370813	0.590773	0.643595	0.417725	1.94969	1.381	0.00260038	33.918	1.40719	0.00362293	0.0346472	0.400646	0.394904	1.62329
MEDP1585	Alanine glutamate	Amino acids and derivatives	Amino acids and derivatives	C8H14N2O5	1.7513	[M+CH3CN+Na]+	13187-90-1	0.960171	0.137162	0.585573	0.126844	0.899504	1.0368	0.598971	0.328644	0.69535	1.10986	0.0731162	1.72758	0.37796	0.568031	0.797145	1.36176	0.0152635	2.5655	0.886271	0.15412	0.670464
MEDP1593	S-Lactoylglutathione	Organic acids	Organic acids	C13H21N3O8S	4.6874	[M+]+	25138-66-3	1.26075	0.0188707	1.32981	1.23496	0.0119921	1.68337	1.19676	0.0308192	0.690023	1.32968	0.0151926	0.598616	1.26	0.0710008	1.23055	1.15884	0.0655094	1.31332	1.31996	0.0436514	0.669188
MW0013131	2,4,6-Octatriyn-1-ol	Alcohol and amines	Alcohols	C8H6O	1.1626	[M+H]+	13033-21-1	1.33158	0.00197185	0.673704	0.227728	0.722248	0.975002	0.103646	0.927252	1.01189	1.3907	0.00188095	1.30746	0.632994	0.417374	1.15651	0.978137	0.174886	0.736231	1.0559	0.115902	1.35146
MW0052336	Diethyl fumarate	Others	Lactones	C8H12O4	4.3316	[2M+K]+	623-91-6 | 26298-06-6	1.20932	0.0177123	0.604716	1.27872	0.00499347	0.576499	1.30798	0.000780269	3.26825	0.241436	0.778805	1.03292	1.27517	0.0449692	1.95622	1.04302	0.138187	0.70603	1.18241	0.0387287	0.615217
MW0125855	N-Methylphthalimide	Alcohol and amines	Amines	C9H7NO2	3.7017	[2M+K]+	550-44-7	1.30242	0.00106133	3.05039	1.32192	0.0274483	18.2906	1.32917	0.00903284	0.0253583	0.722232	0.272716	0.736445	1.31788	0.00531547	0.472857	1.11376	0.0688004	1.75307	0.589829	0.423686	1.15778
MW0152593	Leucomycin A8	Others	Lactones	C39H63NO15	8.7871	[M+H]+	18361-50-7	0.361463	0.672451	1.56542	0.389239	0.978245	0.985261	0.392651	0.278206	3.31162	0.771457	0.116616	0.454185	0.581977	0.459278	0.357192	0.829341	0.216009	2.68047	0.723845	0.258547	0.450226
MW0009792	Sulfamerazine	Benzene and substituted derivatives	Benzene and substituted derivatives	C11H12N4O2S	0.5362	[M+H]+	127-79-7	0.7553	0.273151	1.36626	0.205609	0.930131	1.05155	0.919967	0.162787	0.613884	0.578729	0.443322	1.4825	1.14473	0.0779246	0.773985	0.56137	0.472626	0.87363	0.5568	0.491125	1.13109
MW0125289	Benzotriazol-1-ylmethyl-(4-methyl-pyridin-2-yl)-amine	Alcohol and amines	Amines	C13H13N5	1.4763	[M+K]+	111098-30-7	1.34836	0.0133457	0.108604	0.601921	0.382745	1.15447	0.888976	0.162605	1.36222	1.29978	0.0306768	1.99504	1.39156	0.00861918	4.39116	1.19584	0.00558795	0.24321	1.07838	0.040996	2.74798
MW0112967	4-(Methylnitrosamino)-1-(3-pyridyl)-1-butanone	Others	Ketone compounds	C10H13N3O2	1.7905	[M+Na]+	64091-91-4	0.289603	0.742343	0.969533	1.34752	0.0112828	0.268972	1.32809	0.00889428	3.42885	1.27846	0.013862	1.21495	1.27003	0.0434219	1.5637	1.34875	0.0171138	0.437573	1.12954	0.0652969	1.3453
MW0139304	Peonidin-3-O-alpha-arabinopyranoside	Flavonoids	Anthocyanidins	C21H21O10+	4.0423	[M+CH3CN+Na]+	792124-58-4	1.31526	0.0331305	5.66086	1.32402	0.000359258	0.199965	0.138284	0.93013	0.970966	0.219071	0.74526	1.10417	0.366431	0.639517	1.11077	1.35426	0.0341799	0.355621	0.974732	0.214574	2.08598
MW0016124	Betaine aldehyde	Others	Aldehyde compounds	C5H12NO+	4.7464	[2M+Na]+	7418-61-3	0.0652145	0.896721	1.03606	0.21048	0.988711	1.0053	0.147177	0.887936	0.981266	0.389671	0.712405	1.15115	0.476604	0.486738	0.820272	0.0339765	0.958683	1.01693	0.211256	0.947269	1.01895
MW0000241	3-Hydroxy-8-methyl-8-azabicyclo[3.2.1]octane-2-carboxylic acid	Alkaloids	Tropan alkaloids	C9H15NO3	1.7863	[M+H]+	481-37-8	0.488619	0.535149	0.948475	1.35452	0.00369629	0.24794	1.33415	0.0013305	3.70489	1.29857	0.010242	1.23427	1.25252	0.0956962	2.03337	1.31146	0.0610177	0.345655	1.07433	0.0951446	1.32306
MEDP1645	Benzamide	Phenolic acids	Phenolic acids	C7H7NO	1.205	[M+H]+	55-21-0	1.32294	0.0124676	0.415916	1.00408	0.0675184	1.80325	1.14769	0.0111105	0.401639	1.32533	0.0218521	1.8233	0.919748	0.248241	1.40714	0.874551	0.266693	0.725219	1.33659	0.0122133	1.78418
MW0114269	Dihydrojasmone	Others	Ketone compounds	C11H18O	5.6404	[M+HCOO+2H]+	1128-08-1	0.635299	0.368788	1.13	1.14407	0.064266	0.588137	0.407215	0.555988	0.854794	1.01054	0.199055	0.776525	1.33571	0.0582012	2.67653	1.33553	0.0554581	0.332337	1.30836	0.0850366	2.54846
MEDP2122	11-Carbonyl-beta-acetyl-boswellic-acid	Organic acids	Organic acids	C32H48O5	6.2297	[M+NH4]+	67416-61-9	1.05044	0.058831	0.56384	1.02383	0.175283	5.24672	1.31638	0.0546932	0.142625	0.219932	0.884721	0.933993	0.592096	0.418249	1.28308	0.129394	0.782647	1.15328	0.735198	0.257517	1.71487
MEDL02339	Diethyl hydrogen phosphate	Organic acids	Organic acids	C4H11O4P	8.8962	[M+CH3CN+Na]+	598-02-7	0.648253	0.397864	0.789882	0.79566	0.265145	1.32436	0.366424	0.655796	0.889816	0.38066	0.566018	1.09935	0.428294	0.601705	1.1706	0.057162	0.947942	0.983477	0.406309	0.514703	0.848832
MW0103135	Withanolide B	Others	Others	C28H38O5	3.0516	[M+]+	56973-41-2	0.0364523	0.478722	4.62379	0.772033	0.250171	0.887371	1.33636	0.00176409	0.318099	1.39808	0.00149405	0.0934996	1.01779	0.0866233	3.56251	1.11484	0.135721	0.659846	1.4073	0.00172243	3.48599
MEDN0658	Hexadecanedioic acid	Lipids	Free fatty acids	C16H30O4	6.3445	[M+CH3CN+H]+	505-54-4	0.198286	0.847538	0.91601	0.242313	0.69005	0.845981	0.664674	0.37219	1.53141	0.289194	0.771345	0.89723	0.758929	0.351862	1.62158	1.00371	0.204758	0.466602	0.557587	0.484609	1.24124
MEDP2193	Cycloastradiol	Terpenoids	Triterpene	C30H50O5	8.7375	[M+NH4]+	78574-94-4	1.05733	0.17147	5.0954	0.0751921	0.928753	1.02672	0.268286	0.69056	1.04699	1.37373	0.0729904	0.128129	0.699243	0.326067	1.51454	0.540273	0.488203	1.14712	0.870353	0.228514	0.820143
pmn001637	Kaempferol-3-O-arabinoside (Juglanin)	Flavonoids	Flavonols	C20H18O10	5.4404	[M+Na]+	5041-67-8	0.586749	0.435941	0.879221	0.832323	0.276274	1.68347	0.775404	0.391445	0.669287	1.17216	0.0458505	1.54163	1.1565	0.0706372	0.568319	0.249715	0.524756	1.32895	0.0118405	0.714426	0.866967
MW0006079	Arvanil	Phenolic acids	Phenolic acids	C28H41NO3	2.0256	[M-H+2K]+	128007-31-8	1.17192	0.0823705	2.97509	1.35152	8.06217e-05	2.07328	1.2476	0.00376552	3.21075	1.38706	0.000150528	0.139225	1.17145	0.0496843	1.9033	1.2158	0.0417055	0.535531	1.21664	0.0613007	0.355816
MW0133725	4-Methylumbelliferyl acetate	Lignans and Coumarins	Coumarins	C12H10O4	0.7521	[2M+Na]+	2747-05-9	1.21242	0.00552846	0.35646	1.09791	0.0495824	2.33222	1.25914	0.035399	0.178364	1.30654	0.00519153	2.43125	1.24187	0.0379517	2.9111	1.28078	0.0258035	0.101749	1.28414	0.0301899	9.36472
MEDN0555	Hydroxyphenyllactic acid	Benzene and substituted derivatives	Phenolic acids	C9H10O4	1.1626	[M+H-2H2O]+	306-23-0	1.32748	0.00304812	0.704285	0.44984	0.524109	1.06409	0.683313	0.316061	1.10226	1.13661	0.0908714	1.20087	0.747399	0.341162	1.16494	1.12645	0.0987837	0.695302	1.03841	0.102465	1.24455
MW0013649	Allyl cyclohexanebutyrate	Organic acids	Organic acids	C13H22O2	8.1063	[M+H]+	7493-65-4	0.0773226	0.774336	0.918147	0.0628412	0.920897	0.96824	0.349254	0.609147	0.828867	0.771995	0.239089	1.62154	1.32908	0.0706329	0.533654	1.26537	0.0413092	1.35649	0.251563	0.642685	1.15615
MW0150341	Gly-Gln-Gly	Amino acids and derivatives	Amino acids and derivatives	C9H16N4O5	3.6031	[M-H+2K]+	2650-69-3	1.01241	0.172528	1.16657	1.31107	0.00085761	2.54277	1.26538	0.00615653	0.459506	1.19669	0.0774496	0.873018	1.39297	0.0160616	0.573535	1.37493	0.00788707	1.91387	1.15383	0.0488696	0.765586
MW0110767	Metallibure	Alcohol and amines	Amines	C7H14N4S2	4.9627	[M+H]+	926-93-2	0.862587	0.238993	0.659577	0.0658084	0.660161	1.25514	0.912992	0.266793	0.436543	0.796593	0.183736	1.76953	0.384317	0.578977	0.775762	1.14306	0.0393658	1.94463	0.166774	0.934239	1.03656
MEDL00352	Glu-Val	Amino acids and derivatives	Amino acids and derivatives	C10H18N2O5	4.0569999999999995	[M+CH3CN+H]+	5879-06-1	0.939756	0.132561	1.70702	0.999536	0.256438	4.46774	1.20224	0.0348166	0.1998	0.542418	0.603764	1.35774	1.0479	0.0961679	0.594631	1.29734	0.00426924	2.68359	1.33589	0.00120672	0.302901
MEDP1249	2-Oxo-4-phenylbutyric acid	Benzene and substituted derivatives	Phenolic acids	C10H10O3	2.3624	[M+H]+	710-11-2	1.31809	0.041456	4.25366	1.31773	0.000678088	0.431237	1.25816	0.00259095	2.61755	1.37338	0.0121857	0.294205	0.444612	0.533788	0.850267	1.13418	0.0370178	1.66442	1.23728	0.011725	0.500217
MW0110228	Tyrosyl-tyrosyl-phenylalanine	Amino acids and derivatives	Amino acids and derivatives	C27H29N3O6	1.7513	[M+CH3CN+H]+	108322-11-8	0.389409	0.459193	1.43165	1.28261	0.000560089	0.128179	1.33712	0.00311357	13.1865	0.0766048	0.971288	0.984848	1.0892	0.079308	2.54255	1.3092	0.0560287	0.211781	0.495997	0.444193	0.779269
MW0116961	1H-Benzimidazol-4-amine	Benzene and substituted derivatives	Benzene and substituted derivatives	C7H7N3	0.546	[M+K]+	4331-29-7 | 69984-77-6	0.612104	0.328735	1.65172	0.0204814	0.801433	1.10955	1.20997	0.0563235	0.427949	1.17065	0.172336	0.31462	1.26075	0.0418518	3.9595	1.26375	0.0796895	0.410122	1.30337	0.0558059	2.49565
MW0009059	N-ethyl-2,4,6-trimethylbenzenesulfonamide	Benzene and substituted derivatives	Benzene and substituted derivatives	C11H17NO2S	8.7375	[M+H]+	151915-07-0	0.234143	0.871446	1.03465	1.3102	0.00596378	0.725429	1.30891	0.0039036	2.0657	0.965762	0.154579	0.713558	0.925216	0.211211	1.21648	0.909202	0.16346	0.691392	0.323137	0.76777	1.0747
MEDP1554	Ethyl salicylate	Phenolic acids	Phenolic acids	C9H10O3	0.5558	[M+K]+	118-61-6	1.26278	0.0506483	1.30037	1.33675	0.000781087	0.700502	1.34412	0.000331416	0.627593	1.35528	0.00689526	1.23758	0.597847	0.484104	1.04769	1.37962	0.00662373	0.671302	1.40757	8.49514e-05	2.00966
MW0012312	9s,13r-12-Oxophytodienoic Acid	Lipids	Free fatty acids	C18H28O3	8.7574	[2M+K]+	71606-07-0 | 67204-66-4	0.457062	0.677864	1.25786	0.274725	0.753111	0.939355	0.848623	0.242403	1.18881	0.278118	0.960912	1.02685	0.451162	0.570567	0.781995	0.582469	0.340163	0.651449	1.12238	0.0713345	1.36093
MEDP0291	3,7-Dimethyluric acid	Amino acids and derivatives	Amino acids and derivatives	C7H8N4O3	4.1159	[M+]+	13087-49-5	0.692688	0.352181	1.31368	0.508544	0.445718	0.84941	0.217091	0.6853	0.868936	0.360818	0.58414	0.891752	1.10432	0.0684791	0.389746	1.07469	0.0358795	2.28219	0.513349	0.481214	1.30025
MW0127959	1-Cinnamoylpiperidine	Alkaloids	Piperidine alkaloids	C14H17NO	1.4737	[M+K]+	5422-81-1	1.19773	0.0310107	1.44547	1.09851	0.101605	1.56146	0.729559	0.395765	1.50141	1.13719	0.0902218	0.625916	0.255702	0.659197	1.07767	0.816829	0.230345	1.23418	1.12749	0.0473524	0.354473
MW0108842	N-Methyl-L-histidine	Amino acids and derivatives	Amino acids and derivatives	C7H11N3O2	1.3624	[M+HCOO+2H]+	24886-03-1	1.30872	0.0202668	2.1371	1.26216	0.0623766	0.551317	1.31154	0.0355088	2.60126	1.37189	0.00155874	0.525085	0.0962871	0.990431	1.003	1.02069	0.225504	0.641652	1.04051	0.129839	0.96552
MW0159412	Xanthosine 5'-monophosphate	Nucleotides and derivatives	Nucleotides and derivatives	C10H13N4O9P	3.5636	[M-H+2Na]+	523-98-8	1.29974	0.0113438	0.770228	1.33996	0.00807443	2.56135	1.29412	0.0223825	0.505668	1.17584	0.0462379	1.24423	1.30601	0.0146884	0.853372	1.36025	0.0104775	1.23078	1.1903	0.070523	0.767056
MEDL00356	Phe-Asp	Amino acids and derivatives	Amino acids and derivatives	C13H16N2O5	2.1004	[M+NH4]+	22828-05-3	1.36109	0.00552318	5.06747	1.22838	0.0328438	0.45514	1.26037	0.0143647	0.504258	0.628443	0.399332	0.847036	0.0176584	0.970944	0.9964	1.22089	0.0172046	0.585376	1.26155	0.0311717	1.74037
MEDL02152	Cyclic AMP	Nucleotides and derivatives	Nucleotides and derivatives	C10H12N5O6P	1.7709	[M+H]+	60-92-4	1.09923	0.0535378	0.771946	1.33791	0.00021067	4.91992	1.32339	0.000549177	0.228016	0.306423	0.672127	1.02885	1.41956	0.0116609	0.34525	1.39877	0.00733709	4.47935	1.23073	0.0493148	0.725755
MEDL00349	Ser-Leu	Amino acids and derivatives	Amino acids and derivatives	C9H18N2O4	2.5413	[M-H+2Na]+	6665-16-3	0.900723	0.224802	1.22187	1.32644	0.00102971	0.829714	1.30822	0.00377462	1.52572	0.73167	0.335921	0.951711	1.28587	0.0117666	0.384093	0.984444	0.122348	1.52573	1.06615	0.101091	1.15919
MW0111584	{(2z)-4-Amino-2-[(4-Methoxyphenyl)imino]-2,3-Dihydro-1,3-Thiazol-5-Yl}(4-Methoxyphenyl)methanone	Others	Ketone compounds	C18H17N3O3S	2.6205	[M+H]+	727685-49-6	1.24865	0.0152732	0.233772	0.709763	0.272164	0.63407	1.2888	0.00171903	0.210601	1.33783	0.0187039	7.7731	1.28127	0.00855081	3.34593	1.3844	0.0118326	0.1466	1.40289	0.00478026	8.40162
MEDP2065	Bis(hexamethylene)-triamine	Alcohol and amines	Polyamines	C12H29N3	4.7071	[M+K+HCOOH]+	143-23-7	0.118631	0.757453	1.16416	0.07488	0.895534	1.0365	0.166206	0.921541	1.01792	0.600019	0.366617	0.682121	0.355259	0.772401	1.12362	0.862837	0.166283	0.600855	0.958658	0.107652	1.7679
MEDP2115	2,2-Diphenylglycine	Benzene and substituted derivatives	Benzene and substituted derivatives	C14H13NO2	4.312	[2M+NH4]+	3060-50-2	0.833772	0.219431	1.22097	1.12092	0.0805787	1.91726	1.14886	0.0601776	0.527858	0.491241	0.458571	0.840698	0.018054	0.802561	1.07134	0.1426	0.969287	0.99002	0.521116	0.546503	0.907589
MW0052466	C-12 NBD-dihydro-Ceramide	Benzene and substituted derivatives	Benzene and substituted derivatives	C36H63N5O6	7.8667	[M+H-H2O]+	474943-05-0	1.34606	0.000497854	0.434354	1.35813	0.00250838	51.3751	1.34747	0.00717808	0.010727	1.33174	0.00551551	1.4193	0.607029	0.444947	0.8813	1.33488	0.00380275	2.1091	1.31733	0.0404796	1.58355
MW0106981	Glu-Ser	Amino acids and derivatives	Amino acids and derivatives	C8H14N2O6	1.5943	[2M+Na]+	5875-38-7	1.15602	0.0672942	3.26555	1.22352	0.00145892	0.162027	1.23942	0.00200164	7.19608	0.0212934	0.813421	0.879966	1.10833	0.0686519	0.33055	1.19032	0.00938512	3.48296	1.21853	0.00307889	0.259244
MEDN1423	15(S)-Hydroxyeicosatrienoic acid	Lipids	Free fatty acids	C20H34O3	6.8224	[M+HCOO+2H]+	13-16-1	1.00715	0.141382	0.599281	0.0354297	0.839225	1.07426	0.856819	0.177911	1.44787	0.377839	0.802447	1.08375	1.12084	0.123444	2.56471	0.427672	0.491982	0.77841	1.10454	0.0679451	0.495853
MW0143153	4-(8,9-Dihydro-8-methyl-7H-1,3-dioxolo(4,5-h)(2,3)benzodiazepin-5-yl)benzenamine	Benzene and substituted derivatives	Benzene and substituted derivatives	C17H17N3O2	0.8296	[M+Na]+	114460-08-1 | 869360-93-0	1.20017	0.0599338	0.388872	0.576295	0.496545	0.767221	0.315318	0.579558	0.856533	1.11389	0.0492277	2.73622	0.0476642	0.80944	1.14912	0.297252	0.564939	0.685623	1.06158	0.145741	1.81522
MW0119148	3,3'-(2-oxopropane-1,3-diyl)bis(3-hydroxy-1,3-dihydro-2H-indol-2-one)	Others	Ketone compounds	C19H16N2O5	2.6797	[M+NH4]+	76325-81-0	0.770798	0.249808	1.72891	0.978769	0.0653957	2.87249	1.01033	0.0228641	0.344873	0.802315	0.246949	0.575626	0.198613	0.672829	0.898742	0.895436	0.195691	0.799411	1.08372	0.0752773	1.41177
MW0105570	l-Alanyl-l-valine	Amino acids and derivatives	Amino acids and derivatives	C8H16N2O3	4.2143	[2M+H]+	3303-45-5	0.83326	0.23175	1.39533	0.943519	0.119324	1.57554	0.82463	0.196803	0.683197	0.924346	0.157285	0.7154	0.988253	0.146877	1.35926	0.652045	0.399297	0.771464	0.0982397	0.736802	0.887527
MW0151815	Isodictamnine	Heterocyclic compounds	Heterocyclic compounds	C12H9NO2	0.7521	[M+H]+	484-74-2	1.33595	9.87735e-05	5.53912	0.922505	0.0773482	0.492549	1.12539	0.0173101	2.60138	0.784693	0.241971	0.43686	1.39853	4.24082e-05	0.098288	1.33742	0.00107779	6.59382	1.07459	0.0653244	0.497653
MW0108809	Nitroarginine	Amino acids and derivatives	Amino acids and derivatives	C6H13N5O4	4.5645	[M+HCOO+2H]+	2149-70-4	1.36255	9.88819e-05	0.298164	1.15507	0.0284627	1.63349	1.32277	0.0141554	0.194685	1.40377	7.81483e-05	3.57095	1.3599	0.0280925	2.10339	1.29448	0.0140337	0.39436	1.35425	0.0116685	3.5604
MW0004168	3-Phenoxypropionic acid	Benzene and substituted derivatives	Benzene and substituted derivatives	C9H10O3	1.5352	[2M+NH4]+	7170-38-9	0.410464	0.3871	0.455889	1.29194	0.00572212	0.336992	1.18914	0.00215473	6.5206	0.128874	0.736837	1.24085	1.34494	0.0809108	2.55084	1.09605	0.0320056	0.220013	0.456391	0.63686	1.43345
MW0157250	Stypandrol	Benzene and substituted derivatives	Benzene and substituted derivatives	C26H22O6	3.4453	[2M+H]+	99305-33-6	0.949887	0.306405	0.29427	1.32996	0.016532	0.0760941	1.31721	0.0229028	4.23258	0.343902	0.558201	1.582	0.953734	0.184686	1.5501	0.0934472	0.787945	1.19266	1.19	0.0186126	3.60759
ZINC70451129	Soladulcidine	Alkaloids	Steroid alkaloids	C27H45NO2	4.2727	[M+H]+	511-98-8	1.03734	0.116947	0.834703	0.512199	0.660817	0.834699	0.169731	0.674774	0.891822	0.917894	0.184596	1.74651	1.3416	0.0126185	1.30591	0.655513	0.436184	0.85773	0.507061	0.514093	0.822668
MEDP2073	4-Hydroxydiphenylamine	Benzene and substituted derivatives	Benzene and substituted derivatives	C12H11NO	1.7905	[M+HCOO+2H]+	122-37-2	0.238518	0.69058	1.12212	1.33329	0.022235	0.317851	1.31183	0.0207887	2.91492	0.475154	0.5976	0.900353	1.11829	0.0540908	1.77868	1.31483	0.0124738	0.316079	1.19831	0.032917	1.90023
MW0111688	1,2-Benzoquinone	Benzene and substituted derivatives	Benzene and substituted derivatives	C6H4O2	0.8881	[M+H]+	583-63-1	0.907296	0.186251	0.654618	0.673845	0.336067	1.53769	1.00498	0.190168	0.512077	0.947456	0.145634	1.61033	0.588753	0.445363	1.34757	0.608738	0.385013	0.750092	0.335588	0.5962	1.19187
MW0119131	3-methylsulfanyl-4-oxo-6,7-dihydro-5H-2-benzothiophene-1-carboxylic acid	Organic acids	Organic acids	C10H10O3S2	0.5558	[M+Na]+	168279-58-1	0.613066	0.343139	1.28974	1.01542	0.0849868	0.651509	1.32527	0.000388324	0.340459	1.28541	0.00731365	2.24188	0.330553	0.557982	0.871895	1.09733	0.0649183	0.676899	1.34721	0.001222	2.64187
MW0154482	N-hydroxy-L-valine	Amino acids and derivatives	Amino acids and derivatives	C5H11NO3	2.3824	[2M+NH4]+	19944-63-9	0.517375	0.274657	0.276358	1.35438	0.000306903	0.00416797	1.08491	0.000415764	12.3258	0.964862	0.191408	19.1894	0.139492	0.621643	2.27674	0.278221	0.915281	1.12671	0.211808	0.650649	1.43087
MW0121733	6-Pyridin-2-yl-6,12-dihydrobenzimidazolo[1,2-c]quinazoline	Benzene and substituted derivatives	Benzene and substituted derivatives	C19H14N4	2.7192	[M+NH4]+	387371-66-6	0.972087	0.0738556	1.74788	0.629715	0.337196	0.749557	0.261839	0.648262	1.12136	0.709297	0.285715	0.706037	1.11574	0.0623613	0.506265	0.521096	0.620633	1.17773	1.20811	0.0683907	1.61691
MW0001545	Dibutylone	Benzene and substituted derivatives	Benzene and substituted derivatives	C13H17NO3	0.8783	[M+NH4]+	802286-83-5	0.743442	0.283599	1.56659	0.301275	0.582969	0.752954	0.181266	0.654714	1.2458	0.440299	0.644984	0.831927	1.06043	0.0723033	1.73408	1.23538	0.0188383	0.348555	0.712959	0.380841	1.35332
MW0106643	Ethyl 2-acetoxy-2-(diethoxyphosphoryl)acetate	Others	Lactones	C10H19O7P	0.7716	[M+Na]+	162246-77-7	0.790808	0.336538	1.59461	0.746816	0.373302	0.308623	0.703149	0.414649	0.582798	0.512615	0.469722	1.71037	0.352293	0.660506	1.09032	0.352382	0.672517	0.912458	0.969628	0.212025	2.04899
MW0113988	beta-D-Galp-(1->3)-D-GalpNAc	Others	Saccharides	C14H25NO11	5.8211	[M+H-H2O]+	20972-29-6	0.392054	0.574648	1.09257	1.30181	0.0554108	4.04951	1.33142	0.0123356	0.160717	0.153054	0.979552	1.00551	0.0503934	0.971659	1.00954	1.00288	0.116437	1.64381	0.550584	0.418439	0.842799
MW0115017	Nicotinamide riboside	Alcohol and amines	Amines	C11H15N2O5+	1.9668	[M+Na+HCOOH]+	1341-23-7	0.718324	0.291129	0.894165	1.35209	0.00197177	3.25303	1.33213	0.00267088	0.42895	0.900665	0.179633	0.874167	0.615286	0.402298	1.16616	0.881368	0.222268	0.770485	0.186399	0.828737	1.02041
MW0168299	4-(Sulfanylmethyl)benzamide	Benzene and substituted derivatives	Benzene and substituted derivatives	C8H9NOS	3.4847	[M-H+2Na]+	285992-30-5	1.17331	0.0457904	0.278145	0.486832	0.351157	2.42787	1.23363	3.4539e-05	0.0449459	0.98925	0.0422733	3.79679	1.27143	0.0663736	5.0101	1.15828	0.0625787	0.169262	1.27517	8.89766e-05	10.2327
MEDN1556	L-Allothreonine	Amino acids and derivatives	Amino acids and derivatives	C4H9NO3	9.0144	[2M+Na]+	24830-94-2	0.485167	0.484155	1.095	1.11469	0.0461322	1.08575	0.0421432	0.963475	1.00195	1.34668	0.00555938	0.708385	0.819358	0.290841	1.13775	0.830142	0.239332	1.07218	0.362236	0.616521	0.971472
MW0113884	Aloeresin A	Flavonoids	Other Flavonoids	C28H28O11	3.247	[M+CH3CN+Na]+	74545-79-2	0.920954	0.193396	1.27093	1.20488	0.028089	1.38828	0.561907	0.435282	1.08723	0.678883	0.360003	0.925402	0.704875	0.366755	0.827421	0.59531	0.42834	0.84788	1.19494	0.0924467	0.802945
MEDL01870	1-(4-Hydroxy-3-methoxyphenyl)-3-decanone	Phenolic acids	Phenolic acids	C17H26O3	5.6204	[M+K]+	27113-22-0	0.497007	0.498622	1.24519	0.334296	0.668098	0.93147	0.897325	0.142199	1.36462	1.10556	0.0714721	0.595424	0.675975	0.383367	1.27241	0.011617	0.893016	0.978597	0.69325	0.375915	0.852168
MW0110617	1-Ethynylcyclohexylamine	Alcohol and amines	Amines	C8H13N	0.8783	[M+Na]+	30389-18-5	0.69644	0.288362	1.91197	0.136326	0.721958	1.22066	0.526326	0.498686	0.819999	0.235016	0.653369	0.76724	0.631516	0.45045	1.31786	0.615908	0.344266	1.33357	1.23967	0.0891323	0.387521
MADP0532	6-Methylthioguanine	Nucleotides and derivatives	Nucleotides and derivatives	C6H7N5S	1.8493	[2M+K]+	1198-47-6	1.03982	0.0901743	0.809323	1.23458	0.0130388	2.63527	0.00721393	0.942921	0.973496	1.28413	0.0417888	1.3978	1.18244	0.0321847	0.533722	1.05041	0.0673517	1.64396	1.20056	0.0106428	0.392704
MW0114194	D-Erythroascorbic acid 1'-a-D-xylopyranoside	Organic acids	Organic acids	C10H14O9	1.1039	[M+Na]+	174339-85-6	0.995581	0.0607012	0.496239	1.1573	0.013366	2.77166	1.22105	0.029136	0.224371	1.26128	0.0508849	2.12383	1.0892	0.040027	2.06359	1.27979	0.0180056	0.460177	1.0137	0.136356	1.6067
MW0104229	Spiro[2h-benzimidazole-2,3'-[3h]indol]-2'(1'h)-one, 1'-acetyl-1,3-dihydro-	Organic acids	Organic acids	C16H13N3O2	0.8881	[M+H]+	21943-58-8	0.863882	0.19398	0.610147	0.672987	0.289584	1.57479	0.149632	0.536965	1.39104	0.793706	0.32659	1.23047	0.721212	0.394904	1.36121	0.909874	0.179002	0.717447	0.863426	0.189697	0.622614
MEDN0036	L-Alanyl-L-alanine	Amino acids and derivatives	Amino acids and derivatives	C6H12N2O3	1.7807	[M+HCOO+2H]+	1948-31-8	1.00113	0.086987	1.79139	0.588359	0.345461	1.44363	1.07685	0.0574646	0.652511	0.513994	0.446296	0.730609	1.19306	0.0259626	0.451532	1.24887	0.0373988	3.10288	1.1827	0.114805	0.578931
MEDP1337	LysoPC 18:0	Lipids	LPC	C26H54NO7P	5.6204	[M-2H+3K]+	19420-57-6	1.33137	0.00694686	0.319785	1.00538	0.166433	1.79376	1.31077	0.0536144	0.125093	1.38289	0.00612975	9.02779	1.17353	0.0468005	1.44587	1.32626	0.0007237	0.185879	1.29676	0.0537164	5.74385
MW0158317	Tryprostatin A	Amino acids and derivatives	Amino acids and derivatives	C22H27N3O3	5.0421	[M+H]+	171864-80-5	1.29746	0.0672357	0.203521	0.375694	0.688371	0.845657	0.476509	0.538453	1.25329	0.486406	0.513133	1.31258	1.29434	0.12517	3.8615	0.521147	0.4773	0.701109	0.494557	0.557904	1.30461
MEDP0086	Urea	Alcohol and amines	Amines	CH4N2O	0.9468	[2M+H]+	57-13-6	1.33345	0.0053682	0.107792	0.382429	0.550224	1.26303	0.912929	0.185742	0.551847	1.32722	0.00296389	4.207	1.35558	0.0259767	5.27244	1.27788	0.0412771	0.353953	0.855332	0.209204	1.69532
MEDP1333	LPC(0:0/20:4)	Lipids	LPC	C28H50NO7P	5.2212	[M+K]+	67341-29-1	1.28762	0.0126777	1.47867	1.21598	0.000767441	7.36446	0.192255	0.974908	1.01558	1.34077	0.0163108	0.603696	1.32298	0.0023625	0.20034	1.31215	0.00589529	6.70145	1.37886	0.0120422	0.111563
MW0119626	3-Hydroxycarbofuran	Heterocyclic compounds	Heterocyclic compounds	C12H15NO4	3.6031	[M+K+HCOOH]+	16655-82-6	1.24021	0.021822	0.884515	1.30249	0.0315425	2.3373	1.02043	0.202668	0.569778	1.04593	0.13213	1.26688	1.09482	0.132468	0.777789	1.08134	0.113629	1.30377	1.0313	0.153404	0.66081
MW0016105	Beta-Cortol	Alcohol and amines	Alcohols	C21H36O5	6.7827	[M+NH4]+	667-65-2	0.351523	0.649465	1.08302	0.432757	0.602278	1.11901	0.652862	0.304965	1.43495	0.993879	0.123595	0.759144	1.33742	0.0504376	2.37224	1.32464	0.0566816	0.424278	0.740165	0.323631	0.75259
MW0157111	Sodium salicylate	Benzene and substituted derivatives	Benzene and substituted derivatives	C7H5NaO3	3.8205	[M-2H+3Na]+	54-21-7 | 90218-97-6	1.24633	0.0384422	4.72651	0.513077	0.376317	0.494708	0.847976	0.262963	3.20785	1.0619	0.0947856	0.433823	1.27817	0.072827	0.391715	0.181431	0.576296	1.62754	0.456193	0.467008	0.482041
MW0121498	2,3-Pyridinedicarboximide	Others	Ketone compounds	C7H4N2O2	0.8491	[M+K]+	4664-00-0	1.1824	0.128628	6.47043	0.395159	0.652865	0.847516	0.0522947	0.838405	0.89924	1.25864	0.113547	0.179686	1.10749	0.161549	0.267925	0.529251	0.475639	1.39505	1.00462	0.247929	3.01945
MW0122725	SecinH3	Alcohol and amines	Amines	C24H20N4O4S	4.2338	[M+H]+	853625-60-2	0.854435	0.218135	0.593177	0.12332	0.858649	1.04632	0.317997	0.645143	1.12618	0.27189	0.650875	1.15712	1.25961	0.01259	2.09001	0.273892	0.91008	0.962308	0.586992	0.327835	0.614761
MW0000034	3-Hydroxyquinidine	Alkaloids	Alkaloids	C20H24N2O3	6.4445	[M+HCOO+2H]+	53467-23-5 | 129702-12-1	1.24284	0.0201562	0.668582	0.602676	0.409118	1.20589	0.617675	0.37584	0.746961	1.36463	0.00176349	1.6559	0.495768	0.505265	1.14313	0.325818	0.693686	0.90915	0.102787	0.899954	0.964881
MW0143852	6-Iminocyclohexa-2,4-dienone	Benzene and substituted derivatives	Benzene and substituted derivatives	C6H5NO	5.4203	[M+H]+	4377-76-8	1.36065	0.0049157	0.623173	1.34037	0.00868088	2.98926	0.607014	0.353497	0.825115	0.908577	0.202447	0.867178	0.683241	0.477446	0.830708	0.643736	0.342298	1.44335	0.812267	0.239416	0.625726
MW0107972	Tyr-Gly-Gly	Amino acids and derivatives	Amino acids and derivatives	C13H17N3O5	2.3425	[M+H-H2O]+	21778-69-8	0.455535	0.537473	1.20447	0.180021	0.696859	0.884121	0.374508	0.618452	0.833227	0.748757	0.270839	1.46104	0.89392	0.232659	0.694717	0.31495	0.680229	0.90889	0.445433	0.546686	1.22165
MW0106849	2-[[(2S)-5-amino-2-azaniumyl-5-oxopentanoyl]amino]acetate	Amino acids and derivatives	Amino acids and derivatives	C7H13N3O4	1.2994	[M+K+HCOOH]+	2650-65-9	1.27735	0.0240638	15.4235	0.657621	0.408418	4.59566	0.991011	0.0552958	0.464561	0.666505	0.423216	1.93942	1.44582	0.0235626	0.00778198	0.543319	0.537588	0.837686	1.24822	0.0174335	2.40205
MEDP1830	Ethyl p-methoxycinnamate	Phenolic acids	Phenolic acids	C12H14O3	2.1536	[M+H]+	24393-56-4	0.701888	0.335218	0.544472	0.619956	0.348373	0.841852	1.14677	0.0545342	1.64574	1.02978	0.0905267	0.537964	0.512483	0.382399	0.423488	0.930708	0.184536	1.76046	1.35968	0.00784746	3.30527
MW0008949	N-benzylpyrimidin-2-amine	Benzene and substituted derivatives	Benzene and substituted derivatives	C11H11N3	1.0741	[M+Na]+	4214-59-9	1.04579	0.0759967	2.16503	0.800996	0.252565	1.96754	0.61867	0.578746	0.727284	0.171175	0.745629	1.1515	0.987159	0.138564	0.596468	0.832385	0.226499	0.625325	0.692988	0.346059	0.751534
MW0123795	Dyphylline	Alkaloids	Alkaloids	C10H14N4O4	2.5413	[M+]+	479-18-5	1.35693	0.00341895	0.349828	1.32433	1.34019e-06	24.0261	1.30377	0.011838	0.0552286	1.31021	0.043267	1.3453	1.41584	0.0148452	2.8106	1.34756	0.0200933	0.481954	0.762406	0.308267	1.18215
MEDN1133	Butanone acid	Organic acids	Organic acids	C4H6O3	0.8685	[M+NH4]+	600-18-0	1.1578	0.0342227	0.652863	1.33371	0.0027653	1.63213	0.594714	0.421447	0.882984	0.743109	0.316027	1.11217	1.2908	0.0143724	1.67897	1.02917	0.086702	0.699264	0.610031	0.368379	0.813981
MW0155642	Podophyllotoxone	Lignans and Coumarins	Lignans	C22H20O8	2.66	[M+]+	477-49-6	0.606252	0.453337	0.815308	1.2838	0.00712268	2.40944	1.17822	0.039511	0.579942	0.35645	0.724055	0.954043	0.646515	0.468205	1.20708	0.305459	0.685824	0.950392	1.09852	0.134027	0.801992
MW0139371	Pinosylvin	Others	Stilbene	C14H12O2	3.2372	[M+CH3CN+Na]+	22139-77-1 | 102-61-4	1.15679	0.147001	0.405215	0.615982	0.416544	0.665653	0.137708	0.927416	1.03512	0.817863	0.319772	1.52081	0.132155	0.774003	1.08887	0.472715	0.505592	0.807992	1.40766	7.75316e-05	2.67682
MW0154884	Pandamine	Alcohol and amines	Amines	C31H44N4O5	6.0425	[M+]+	10233-81-5	0.38265	0.63421	0.91952	1.01376	0.110327	1.16626	0.865178	0.208756	1.51169	0.822677	0.266809	1.13997	0.152343	0.761123	0.950328	1.27497	0.0157103	1.07844	1.11457	0.0883761	0.52798
MW0142555	2-phenyl-N-(5-propan-2-yl-2-thiazolyl)acetamide	Benzene and substituted derivatives	Benzene and substituted derivatives	C14H16N2OS	0.5362	[M+K]+	267654-00-2	0.695651	0.279336	1.5847	1.12514	0.0474369	0.695378	1.24617	0.00859305	0.821108	1.10564	0.0465405	0.522337	0.823993	0.216611	1.43935	0.892581	0.181681	0.783815	1.35877	0.0043355	1.87544
MW0112868	Prenol	Alcohol and amines	Alcohols	C5H10O	5.6499	[2M+Na]+	556-82-1	0.910035	0.213959	1.43221	0.292865	0.685323	0.892674	0.471677	0.522392	0.820829	1.0748	0.158978	0.616465	1.14889	0.0912231	2.06715	1.19072	0.0761506	0.4263	1.04363	0.153763	1.75409
MW0106051	(R)-N-Boc-4-cyanophenylalanine	Amino acids and derivatives	Amino acids and derivatives	C15H18N2O4	2.8376	[M+H]+	146727-62-0	0.297068	0.918252	0.952111	0.177551	0.880579	0.940052	0.467398	0.457708	1.27787	0.19847	0.913744	1.04381	0.250363	0.504629	0.670835	0.158826	0.729916	1.17483	0.281079	0.884662	1.06282
MEDL01834	Capsianoside I	Terpenoids	Ditepenoids	C32H52O14	5.5803	[M+Na]+	121924-04-7	1.23022	0.0245475	0.219304	0.0792694	0.814281	1.10035	1.32059	0.0304544	0.147022	1.33011	0.0257388	10.8394	0.782709	0.312463	1.42933	1.39402	0.000132168	0.36971	1.38725	0.035013	4.92086
MW0109185	Phe-Met	Amino acids and derivatives	Amino acids and derivatives	C14H20N2O3S	5.1816	[2M+NH4]+	15080-84-9	1.16737	0.0756185	0.576702	1.35706	0.00298572	3.72531	1.33522	0.0157579	0.245	1.14398	0.137824	1.48346	1.19091	0.0756017	1.59071	0.737645	0.307526	0.828612	0.166337	0.829836	0.971633
MEDN1754	2-(4-Pyridyl)-4-methylthiazole-5-carboxylic acid	Heterocyclic compounds	Heterocyclic compounds	C10H8N2O2S	0.5558	[M+K]+	144060-98-0	1.24963	0.00452416	2.64153	0.970634	0.208889	0.544804	1.13401	0.0292549	0.470571	0.531111	0.500736	0.852649	1.41749	0.000851754	1.59503	1.27314	0.00233622	0.163813	1.28881	0.000445099	6.62811
MW0146867	Brevicolline	Alkaloids	Alkaloids	C17H19N3	3.1977	[M+H]+	20069-02-7	1.28581	0.00276992	0.435716	1.3406	0.000142274	34.3117	1.3218	0.00651613	0.0491818	1.17678	0.0857443	1.22293	1.40977	0.00843169	4.30615	1.32678	0.00491958	0.135664	1.00531	0.0692441	1.90369
MEDL02238	Capsaicin	Alkaloids	Phenolamine	C18H27NO3	2.3425	[M+Na+HCOOH]+	404-86-4	1.16238	0.0554608	1.78926	0.0544798	0.92953	1.0248	0.950251	0.158533	1.56468	1.16573	0.118756	0.514655	0.581949	0.4278	0.831339	1.04105	0.0788842	1.50039	1.28733	0.0104401	0.542956
MW0016109	beta-Cryptoxanthin	Alcohol and amines	Alcohols	C40H56O	4.5282	[M+Na]+	472-70-8	0.724734	0.278112	0.947786	0.922667	0.127759	1.20777	0.564177	0.447465	0.930699	0.59539	0.425478	1.06317	0.988422	0.136459	0.900457	0.703796	0.344423	1.11546	0.84905	0.277376	0.878977
MEDN0689	2,5-Furandicarboxylic acid	Others	Lactones	C6H4O5	1.1039	[M+H]+	3238-40-2	0.755715	0.311133	1.15391	0.691706	0.310379	1.28041	0.428683	0.622061	0.904386	1.00458	0.182431	0.733178	0.611122	0.413768	0.879952	1.08895	0.110952	1.25578	0.646162	0.430739	0.923724
MEDP2211	4-(4-Hydroxyaniline)-6,7-Dimethoxyquinazoline-JANEX-1	Benzene and substituted derivatives	Benzene and substituted derivatives	C16H15N3O3	2.2629	[M+H]+	202475-60-3	1.18322	0.0369674	0.548355	1.33213	0.0233927	3.19228	0.614582	0.33452	0.694286	0.264187	0.728481	1.06121	1.16944	0.0519098	0.526211	1.01826	0.110563	1.70837	0.392812	0.630566	0.862492
MW0009703	Safrole	Terpenoids	Monoterpenoids	C10H10O2	4.1551	[M+NH4]+	94-59-7	0.375573	0.666781	1.18879	0.971225	0.0249309	0.291036	0.175393	0.758974	1.05917	0.691775	0.338886	1.8051	1.24259	0.027797	2.32519	1.225	0.0177943	0.337439	1.07831	0.0472099	1.92676
MW0054875	Methyl caprylate	FA	Others	C9H18O2	5.5803	[2M+NH4]+	111-11-5	0.605782	0.340273	0.749654	0.979433	0.121226	1.74841	0.498004	0.497065	0.769321	0.272409	0.840622	0.955817	0.00218706	0.944628	1.01421	0.366443	0.588457	0.884797	0.299662	0.607848	1.15622
MW0139651	Santin	Flavonoids	Flavones	C18H16O7	0.8491	[M-2H+3Na]+	27782-63-4	1.36016	0.000554533	1.87911	1.01555	0.0999063	1.25904	1.3137	0.000870837	0.407784	1.27379	0.027389	0.775188	1.37137	0.00469199	0.413367	0.547722	0.5232	1.12541	1.40495	0.00198104	2.87426
MEDN1337	6-Methyl mercaptopurine	Nucleotides and derivatives	Nucleotides and derivatives	C6H10O6	0.7325	[2M+NH4]+	50-66-8	0.914808	0.139065	0.389134	0.0239828	0.826426	1.09739	1.29327	0.00177678	0.343532	1.1018	0.109039	3.34976	1.23319	0.00399499	3.88155	1.26359	0.00195345	0.149797	1.16517	0.0314053	3.49986
MW0124523	Urobilin	Heterocyclic compounds	Heterocyclic compounds	C33H42N4O6	6.6033	[M+H]+	1856-98-0	1.06234	0.0440187	0.470946	1.30449	0.0377101	4.24743	1.29527	0.0285459	0.265168	1.00202	0.128943	1.38543	0.337405	0.651388	0.803471	1.05882	0.0833171	2.26362	0.698336	0.322663	0.748213
MEDP1231	Folic acid	Others	Vitamin	C19H19N7O6	5.3209	[M+HCOO+2H]+	59-30-3	1.34469	0.0332554	0.15839	0.488037	0.488484	1.3862	1.29579	0.00926739	0.109649	1.38174	0.0270328	16.4766	1.23164	0.158466	4.21611	1.30929	0.122609	0.102769	1.3759	0.0104166	5.81838
MW0106088	Butylphosphonic acid	Organic acids	Organic acids	C4H11O3P	0.5558	[M+Na]+	3321-64-0	0.895863	0.160093	1.18149	1.3358	0.00457451	0.722531	1.33204	0.0104816	0.59543	1.23623	0.0622295	1.31845	0.340234	0.663522	1.04028	1.36933	0.0160242	0.638768	1.4111	0.00444151	2.24558
MW0012774	1-Eicosanoyl-sn-glycero-3-phosphocholine	Lipids	LPC	C28H58NO7P	6.7653	[M+Na]+	108341-80-6	0.464099	0.569126	0.943076	0.969002	0.118822	1.23061	1.16886	0.0494638	0.680086	1.16978	0.050141	1.26542	0.418449	0.58798	1.07442	0.902651	0.251943	0.863291	0.51627	0.494662	1.07945
MW0133605	p-Coumaroylputrescine	Alkaloids	Phenolamine	C13H18N2O2	2.3027	[M+]+	34136-53-3	0.363533	0.717622	0.925983	1.33106	0.00788173	1.734	0.775823	0.392444	1.48379	1.39972	0.00937156	0.518608	0.693818	0.294419	2.14153	1.05471	0.153173	0.179945	0.793746	0.417288	2.10027
MW0123594	Diacetylfusarochromanone	Others	Ketone compounds	C19H24N2O6	5.8612	[M+H]+	104653-91-0	1.32881	0.0135035	0.128878	1.31912	0.0392667	20.5986	1.31469	1.17601e-05	0.0612672	1.23363	0.0975229	0.446484	0.27696	0.51888	2.29448	1.14772	0.0183519	4.91234	0.811986	0.265375	1.22173
MEDP0552	Alantolactone	Terpenoids	Sesquiterpenoids	C15H20O2	1.5549	[M+]+	546-43-0	1.09499	0.0498738	0.586288	1.10797	0.106068	2.01091	1.22355	0.0419714	2.80593	1.02045	0.180019	0.62036	0.0190212	0.946926	0.983235	1.19456	0.0751924	0.552063	0.408799	0.648283	0.897694
MW0168818	Oxybenzone	Benzene and substituted derivatives	Benzene and substituted derivatives	C14H12O3	2.1536	[M+H]+	131-57-7	1.34126	0.0019796	0.406381	1.28607	0.0133222	0.766361	0.886462	0.16181	1.13834	1.05376	0.107109	0.939045	1.19345	0.0403283	1.39328	0.282157	0.707174	1.03285	1.38196	0.00734696	2.08736
MW0008850	N-Arachidonoyl dopamine	Phenolic acids	Phenolic acids	C28H41NO3	6.3044	[M+H-2H2O]+	199875-69-9	1.06972	0.122641	0.843188	1.0706	0.0573293	1.36441	1.06974	0.0938856	1.34303	1.27844	0.0622883	0.718493	1.40789	0.0192666	2.81388	1.32771	0.0448992	0.546403	1.38473	0.000769647	0.585871
MEDP0654	2-Phenylacetamide	Alkaloids	Alkaloids	C8H9NO	2.5018	[M+HCOO+2H]+	103-81-1	1.29675	0.00523825	0.706919	0.0682243	0.892863	1.0362	1.09547	0.0516247	1.6568	0.00604689	0.80951	0.936973	1.35881	0.0157814	1.50668	0.95931	0.181555	0.883473	1.07636	0.0890048	0.660657
MW0122605	8-Desoxygartanin	Heterocyclic compounds	Heterocyclic compounds	C23H24O5	2.3624	[M+]+	33390-41-9	0.989125	0.112651	0.792536	0.315931	0.650703	1.04237	1.25912	0.00387113	2.0749	1.24173	0.0211873	0.698914	1.3277	0.00800884	1.53689	1.08698	0.0768725	0.861786	1.23513	0.028463	0.630228
MEDP0129	Phenethylamine	Alkaloids	Alkaloids	C8H11N	1.0011	[M+CH3CN+H]+	64-04-0	1.02628	0.0742444	1.44023	0.525208	0.463595	1.17455	0.245454	0.710237	0.957281	0.98506	0.158595	0.654487	0.147772	0.951153	0.986892	0.26786	0.647534	0.891672	0.337752	0.685095	1.07221
MW0117536	2-(3-phenyl-1H-1,2,4-triazol-5-yl)pyridine	Alkaloids	Pyridine alkaloids	C13H10N4	2.006	[M+Na]+	25433-29-8	0.801616	0.223296	0.70973	0.630523	0.346207	0.889867	0.614379	0.368302	1.10165	0.275153	0.619016	1.11338	1.03069	0.135555	1.49919	0.896531	0.172089	0.692061	0.803753	0.260664	1.24421
MW0003179	2-Methoxyhydroquinone	Phenolic acids	Phenolic acids	C7H8O3	3.1681	[2M+K]+	824-46-4	1.36673	4.11953e-06	0.153571	1.02329	0.0360961	2.93155	1.21845	0.00238982	0.115574	1.40484	5.38464e-06	6.10498	1.40011	0.0357175	4.59498	1.27382	0.0310534	0.302632	1.25646	0.0311904	2.26386
MEDP1651	MG(18:1/0:0/0:0)	GL	MG	C21H40O4	7.0209	[M+H]+	111-03-5	0.918922	0.139801	0.759368	0.51092	0.584615	1.21739	0.63635	0.40239	0.739065	1.15504	0.0866815	1.32175	0.943574	0.17031	0.692284	1.02173	0.11614	1.47008	0.675351	0.401315	1.08808
MEDN0571	3-Methoxybenzenepropanoic acid	Organic acids	Organic acids	C10H12O3	7.0606	[M+H-H2O]+	10516-71-9	0.436676	0.543301	0.959132	0.699367	0.348781	0.962603	0.272652	0.73512	1.01805	1.15772	0.0572407	1.15947	0.501655	0.493397	0.948844	0.563642	0.476635	1.04421	0.902057	0.223158	0.926113
MW0118667	2-Mercaptonicotinonitrile	Heterocyclic compounds	Heterocyclic compounds	C6H4N2S	0.8881	[M+NH4]+	52505-45-0	0.141762	0.57456	1.27056	0.755734	0.240551	0.530208	1.1224	0.108977	0.253663	0.560344	0.350923	0.589535	0.248982	0.663809	0.798797	0.297375	0.813835	0.864251	1.31741	0.0780329	14.3785
MW0001784	2-(2-Ethylphenyl)acetonitrile	Benzene and substituted derivatives	Benzene and substituted derivatives	C10H11N	2.5413	[M+K]+	74533-20-3	0.0185005	0.996131	0.999451	1.04015	0.112367	0.876388	1.17184	0.0206161	1.58535	1.14864	0.092762	1.22527	1.42453	0.0121018	0.335809	1.21242	0.0759481	1.50643	0.576397	0.415133	1.16183
MW0010025	Valdecoxib	Benzene and substituted derivatives	Benzene and substituted derivatives	C16H14N2O3S	0.8393	[M+Na]+	181695-72-7	0.362042	0.885865	1.06254	0.036314	0.7701	1.10903	1.02625	0.159366	0.411487	0.241179	0.517492	1.46128	0.699252	0.293594	0.580237	0.498389	0.933494	1.05165	0.997257	0.158259	2.31284
MW0153891	[(1R,2R,6S,7S,8R,10S,11S,12R,14S,16S,17R,18R)-6,7-dihydroxy-8-(hydroxymethyl)-4,18-dimethyl-5-oxo-14-phenyl-16-prop-1-en-2-yl-9,13,15,19-tetraoxahexacyclo[12.4.1.01,11.02,6.08,10.012,16]nonadec-3-en-17-yl] (2E,4E)-5-phenylpenta-2,4-dienoate	Terpenoids	Ditepenoids	C38H38O10	5.7004	[M+H]+	34807-41-5	1.30074	0.000134429	0.0955237	1.09998	0.202505	9.25084	1.27782	0.0269881	0.0153221	1.35067	0.000104507	14.1794	1.28103	0.119991	7.14284	1.36769	0.100808	0.0227312	1.38458	0.0275733	32.0801
MEDP1775	Lipoamide	Alcohol and amines	Amines	C8H15NOS2	0.5656	[M+NH4]+	940-69-2	0.651071	0.368547	2.1411	0.357516	0.91553	1.04964	0.972924	0.187133	5.18486	1.19204	0.000619889	0.146177	0.470754	0.535213	0.632984	0.562846	0.700286	0.719157	0.599835	0.741539	1.28971
MEDP1679	Glu-Val-Phe	Amino acids and derivatives	Amino acids and derivatives	C19H27N3O6	1.9082	[M-H+2K]+	31461-61-7	1.32012	0.00138082	0.44546	1.34194	0.000229254	3.73031	1.12439	0.0340123	0.698045	1.06889	0.0853204	0.879715	1.37121	0.00327894	2.09111	1.03107	0.102221	0.809468	1.327	0.0213682	0.578955
MEDP2037	3-Phenylpropionylglycine	Amino acids and derivatives	Amino acids and derivatives	C11H13NO3	1.3976	[M+K+HCOOH]+	20989-69-9	1.21604	0.0422783	1.63699	0.70824	0.303861	0.718689	1.01848	0.0988351	0.628009	0.951221	0.144422	1.24878	0.0253672	0.835633	1.07026	0.711626	0.369914	0.690517	1.26258	0.0333172	1.46655
MW0161605	(Z)-dehydrocyclopeptine	Benzene and substituted derivatives	Benzene and substituted derivatives	C17H14N2O2	0.8685	[M+H]+	31965-37-4	1.2761	0.0886818	0.134364	0.698673	0.393221	2.62618	0.519944	0.3502	0.490849	0.825014	0.335125	1.85138	1.24126	0.0937655	4.08957	0.90025	0.182953	0.481467	0.334281	0.487744	1.58382
MW0168897	Ergocalciferol	Others	Vitamin	C28H44O	8.3437	[M+HCOO+2H]+	50-14-6	0.388291	0.56342	0.905142	1.00856	0.00541006	4.97086	1.06025	0.00820887	0.139986	0.601604	0.401781	1.17898	0.731954	0.370355	0.696127	0.245127	0.91727	1.05155	1.09334	0.0701667	1.83969
MEDN0699	2-Phenylphenol	Phenolic acids	Phenolic acids	C12H10O	3.8403	[M+K]+	90-43-7	1.37247	0.00201214	4.81197	1.31549	0.000171512	7.15789	1.30443	0.000295788	0.140715	1.39437	0.00390939	0.526269	1.42004	0.000124224	0.129303	1.34624	0.00119999	3.73897	1.21643	0.0289238	0.81093
MW0157084	S-methyl-5-thio-alpha-D-ribose 1-phosphate	Organic acids	Organic acids	C6H13O7PS	8.8962	[M+Na+HCOOH]+	68134-74-7	0.116373	0.859496	0.991655	0.828879	0.194518	1.29356	0.386006	0.656807	1.15531	0.605166	0.410914	0.931973	0.540659	0.583112	0.816522	0.234294	0.824764	1.10817	0.327785	0.592652	0.800163
MEDN1539	Genipin	Terpenoids	Monoterpenoids	C11H14O5	0.9272	[M+CH3CN+Na]+	6902-77-8	0.2809	0.68647	0.838359	1.15611	0.130667	2.64532	0.0191045	0.751063	0.833502	0.797975	0.29818	0.61619	0.715536	0.386206	1.29958	0.973107	0.168862	1.66205	1.0399	0.0907685	0.406463
MW0160210	Cyclopenin	Benzene and substituted derivatives	Benzene and substituted derivatives	C17H14N2O3	0.9272	[M+NH4]+	20007-87-8 | 19553-26-5	1.19564	0.0136082	0.448615	0.747615	0.259484	1.21573	1.20594	0.0238404	0.579626	1.33514	0.00278178	1.91462	0.0706547	0.865391	0.952327	0.875852	0.161301	1.37763	0.910577	0.170313	1.25933
MEDP1683	Trileucine	Amino acids and derivatives	Amino acids and derivatives	C18H35N3O4	4.7659	[M+H-H2O]+	10329-75-6	0.523507	0.474937	1.1045	1.2753	0.0280619	1.12881	0.326802	0.637638	1.016	1.15676	0.0957111	0.778282	0.132508	0.904634	0.981937	0.290802	0.655285	0.934763	0.806575	0.271484	1.10509
MW0000043	10-Hydroxycamptothecin	Alkaloids	Quinoline alkaloids	C20H16N2O5	2.1241	[M+NH4]+	19685-09-7	1.21328	0.0142303	2.15682	1.27091	0.0395871	0.685448	1.32345	0.00162826	0.429482	0.456062	0.517912	1.19379	0.839122	0.256724	0.868579	1.2833	0.0160776	0.720969	1.39463	0.00281925	2.10675
MEDP1332	LPC(20:3/0:0)	Lipids	LPC	C28H52NO7P	7.0011	[M+CH3CN+Na]+	1199257-41-4	0.441797	0.832725	1.12089	0.0472075	0.887479	0.96194	0.3515	0.529158	1.1879	0.346637	0.929248	0.951401	1.18559	0.051117	0.552293	1.18164	0.0292174	1.76162	0.70681	0.304173	0.843461
MEDL00798	3-Hydroxyphenylurea	Benzene and substituted derivatives	Benzene and substituted derivatives	C7H8N2O2	3.5506	[2M+NH4]+	701-82-6	1.13839	0.107402	1.90621	0.168585	0.852982	1.04135	1.24071	0.0438673	3.14432	1.299	0.03163	0.456039	0.780703	0.23541	0.585823	0.537141	0.535757	1.33496	1.17211	0.114649	0.449227
MW0138805	Lobaric acid	Organic acids	Organic acids	C25H28O8	2.6896	[M+Na]+	522-53-2	1.16099	0.0470677	1.55036	1.0908	0.0742989	2.51139	1.14633	0.0415229	0.314537	0.661239	0.397938	1.25567	1.36357	0.00250156	0.282259	1.09116	0.103482	1.69989	0.772975	0.281735	1.35531
MW0016281	N-octanoylsphingosine 1-phosphate	Organic acids	Organic acids	C26H52NO6P	6.2843	[M+]+	158983-53-0	0.0414428	0.887047	1.04776	0.265557	0.652017	0.920513	1.03964	0.122114	1.56985	0.63136	0.471208	0.854583	0.361997	0.783774	1.0744	1.24585	0.0461654	0.682617	0.254066	0.741624	1.05379
MW0163293	2-Amino-3-hydroxyoctadec-4-en-1-yl 2-(trimethylazaniumyl)ethyl phosphate	Organic acids	Organic acids	C23H50N2O5P+	6.3044	[M+NH4]+	1670-26-4	0.68129	0.294791	1.83873	1.08787	0.106099	0.37299	0.840706	0.194916	1.92351	0.772451	0.212475	0.514089	0.571242	0.572104	1.20508	0.458855	0.64306	0.88654	0.419405	0.544462	1.38019
MW0127946	(2E)-3-(4-hydroxyphenyl)-1-(4-methoxyphenyl)prop-2-en-1-one	Others	Ketone compounds	C16H14O3	3.5834	[M+CH3CN+Na]+	69704-15-0 | 160210-32-2	0.591158	0.447647	0.876416	1.32678	0.00978797	6.01003	1.10738	0.213509	0.274312	0.540929	0.5189	1.07952	0.234184	0.756849	0.928334	0.650892	0.401369	1.17703	0.958693	0.222614	0.586739
MW0105541	Alanyl-Hydroxyproline	Amino acids and derivatives	Amino acids and derivatives	C8H14N2O4	0.8881	[M+H]+	76400-25-4	0.971296	0.124025	0.509043	0.450203	0.438713	1.46754	0.772104	0.353923	0.739326	0.582498	0.456191	1.30228	0.51801	0.601007	1.27232	0.209248	0.785597	1.08572	0.160567	0.975579	1.00647
MW0117181	1-Methylbenzoimidazol-5-amine	Benzene and substituted derivatives	Benzene and substituted derivatives	C8H9N3	0.5558	[M+Na]+	10394-38-4	0.877252	0.130581	1.62385	0.654506	0.338711	0.801695	1.10256	0.0487854	0.729946	0.772329	0.222635	0.635417	0.868824	0.213309	1.2403	1.1354	0.0706627	0.731297	1.34785	0.0113477	1.82589
MEDN0043	Carnosine	Amino acids and derivatives	Amino acids and derivatives	C9H14N4O3	0.7716	[M-2H+3Na]+	305-84-0	0.738154	0.314504	0.712293	0.45961	0.520307	0.710758	0.0615099	0.925763	1.0372	0.46663	0.717591	1.17177	0.155711	0.855906	0.916523	0.599135	0.594124	1.21366	0.898515	0.274991	1.46108
MW0138145	Farnesiferol C	Lignans and Coumarins	Coumarins	C24H30O4	8.7375	[M-2H+3K]+	512-17-4	0.811888	0.108985	2.23982	0.0723442	0.790631	1.05691	0.862484	0.218745	1.23702	0.726221	0.24096	0.548999	0.77284	0.30714	0.863722	0.539085	0.538721	0.849087	0.235027	0.611463	0.84815
MW0009121	N-Methylbenzylamine	Alkaloids	Alkaloids	C8H11N	8.7772	[M+CH3CN+H]+	103-67-3	0.218202	0.827651	1.02404	0.622959	0.356428	1.05906	0.224467	0.749402	0.981875	0.559867	0.479572	0.921914	0.647533	0.399007	1.07463	0.807799	0.260784	1.10057	1.17758	0.0414749	0.861271
MW0121670	2-Furancarboxamide, 5-nitro-N-3-pyridinyl-	Alcohol and amines	Amines	C10H7N3O4	0.8491	[M+Na]+	43151-33-3 | 5551-40-6	1.02794	0.174514	5.43899	1.00984	0.142962	0.283796	0.112124	0.978167	1.01136	0.261053	0.66565	0.813574	1.00021	0.192696	0.241513	0.523705	0.43047	1.78079	0.822776	0.233665	1.83071
MW0109170	2-[[(2S)-2-azaniumyl-3-phenylpropanoyl]amino]acetate	Amino acids and derivatives	Amino acids and derivatives	C11H14N2O3	1.8199	[2M+Na]+	721-90-4	1.24794	0.0625719	0.619579	1.31083	0.0637353	5.25548	1.05238	0.0920407	0.681387	0.826663	0.293719	0.696305	1.08264	0.111225	0.670193	1.27478	0.0126105	2.2115	1.36144	0.00136711	0.436728
MEDL02042	Cianidanol	Flavonoids	Flavanols	C15H14O6	0.7909	[M+H-H2O]+	154-23-4	0.618219	0.373235	1.02237	0.867069	0.260977	1.46808	1.22514	0.0123007	0.315484	1.40589	0.00014991	1.39708	0.957623	0.208547	0.882022	0.743547	0.316851	0.901279	1.40552	0.000667244	1.90154
MW0015797	Anisatin	Heterocyclic compounds	Heterocyclic compounds	C15H20O8	3.0612	[M+CH3CN+H]+	5230-87-5	1.2981	0.00753586	3.09914	1.18239	0.0189756	2.80412	1.12493	0.0328463	0.40941	1.25495	0.028456	0.448206	1.19938	0.0708673	0.694975	0.38528	0.651068	0.940559	0.199399	0.821929	0.959338
MW0140199	Daunorubicinol	Heterocyclic compounds	Heterocyclic compounds	C27H31NO10	1.9473	[M+H]+	28008-55-1	1.20548	0.0473461	0.444334	1.3043	0.00470028	2.43532	0.567831	0.490816	0.894366	1.27345	0.0307046	0.563128	1.14489	0.127171	2.32538	0.157335	0.759492	0.904219	0.355066	0.562572	0.872659
MW0119326	3-(3-dimethylaminopropyl)-4-hydroxy-N-(4-pyridin-4-ylphenyl)benzamide	Alcohol and amines	Amines	C23H25N3O2	2.5216	[M+NH4]+	172854-55-6 | 159533-26-3	1.20646	0.00973234	0.354459	1.24319	0.10148	6.68434	1.24935	0.103492	0.187524	0.911499	0.133424	1.6805	0.372953	0.653579	1.22458	0.688066	0.410616	1.31733	0.524597	0.574229	0.830228
MEDP0276	Indole-3-carboxaldehyde	Alkaloids	Plumerane	C9H7NO	4.0374	[2M+Na]+	487-89-8	1.03613	0.120418	2.68699	1.09372	0.0492667	0.452604	0.640313	0.351772	0.840105	0.438302	0.570177	0.754248	1.24476	0.0284762	2.48952	1.15569	0.0720279	0.576251	0.403099	0.560537	0.904569
MW0107238	Methyl hippurate	Others	Lactones	C10H11NO3	4.6874	[2M+Na]+	1205-08-9	0.801485	0.288348	2.98343	0.241532	0.83751	0.910274	0.979339	0.121695	0.455147	0.500886	0.340604	0.566305	0.253459	0.96268	0.97424	0.383375	0.574396	1.18042	0.423427	0.518859	1.24224
MEDN0576	1,2,3-Trihydroxybenzene	Phenolic acids	Phenolic acids	C6H6O3	0.8881	[M+H]+	87-66-1	1.20112	0.0520641	0.709924	1.28738	0.00654983	0.800037	0.762291	0.2644	1.12672	1.01714	0.16763	1.19922	1.17164	0.0650607	1.25476	0.522852	0.560431	0.888244	0.599917	0.459345	1.16915
MW0049107	(1S,3S,4S,6S,7S,8R,11S,12S,15R,16R)-15-[(2S,3R,5S)-3,5-dihydroxy-5-(hydroxymethyl)-6-methylheptan-2-yl]-4,6-dihydroxy-7,12,16-trimethylpentacyclo[9.7.0.01,3.03,8.012,16]octadecane-7-carboxylic acid	Organic acids	Organic acids	C31H52O7	8.7375	[M+Na]+	292167-34-1	0.498409	0.594576	1.23461	0.393074	0.734525	0.867642	0.386668	0.722775	1.15424	0.15789	0.873938	1.08872	0.771133	0.208937	0.576204	0.100138	0.914342	1.06524	0.240688	0.727558	1.2103
ZINC6068299	(1R)-7-methoxy-1-[(4-methoxyphenyl)methyl]-2,2-dimethyl-3,4-dihydro-1H-isoquinolin-2-ium-8-ol	Benzene and substituted derivatives	Benzene and substituted derivatives	C20H26NO3+	2.5413	[M+Na]+	7354-32-7	0.888653	0.20269	1.82478	1.05982	0.0132094	3.91754	0.787082	0.209099	0.501969	1.24299	0.00879959	0.244132	0.9082	0.137565	0.575419	1.34166	0.0200498	10.0859	1.35862	0.0221759	0.196688
MW0127920	2,5-Dihydroxycinnamic acid	Organic acids	Organic acids	C9H8O4	2.2629	[2M+NH4]+	636-01-1 | 38489-67-7	0.300069	0.648861	1.07144	1.33127	0.00111055	8.21074	1.32514	7.76811e-05	0.108557	0.687654	0.325045	0.896324	1.17958	0.0142314	0.349651	0.642444	0.292841	1.81901	0.953869	0.114758	1.83677
FDATN00311	Ipriflavone	Flavonoids	Isoflavones	C18H16O3	0.8979	[M+CH3CN+Na]+	35212-22-7	1.00882	0.154835	0.924662	1.28082	0.0142904	1.22589	0.0386363	0.724453	0.835146	1.20978	0.0461666	1.04039	1.00764	0.0938086	0.526487	0.980247	0.0981819	1.89375	0.270199	0.968695	1.01834
MW0118895	Ethyl thiazole-2-carboxylate	Organic acids	Organic acids	C6H7NO2S	0.7137	[M+H]+	14527-42-5	0.00390045	0.615795	0.748618	0.938737	0.258743	0.212598	0.143221	0.539914	1.58902	0.703581	0.258629	2.89257	0.972849	0.183388	2.22513	1.17384	0.0854635	0.135084	1.15456	0.00810089	4.54787
MW0007023	Ethyl 2,4-dihydroxy-6-methylbenzoate	Phenolic acids	Phenolic acids	C10H12O4	9.0635	[M+K+HCOOH]+	2524-37-0	0.392967	0.554828	0.855325	0.666931	0.321406	0.932837	0.785074	0.215675	0.906433	0.40634	0.55298	1.16977	1.04961	0.117848	1.11479	1.0572	0.0888031	0.893131	1.13187	0.0615406	1.18718
MW0124661	Leucopterin	Heterocyclic compounds	Heterocyclic compounds	C6H5N5O3	0.6968	[M+H]+	492-11-5	1.29457	0.00783882	0.065296	0.755769	0.344212	0.480128	0.212172	0.627031	1.31459	1.06477	0.095447	2.0903	1.40236	0.0199389	49.2941	1.39103	0.0213272	0.0535095	1.34877	0.0185219	4.4008
MEDN1520	Aleuritic acid	Lipids	Free fatty acids	C16H32O5	6.2843	[M+CH3CN+H]+	6949-98-0 | 533-87-9 | 18951-77-4	0.955853	0.144222	0.830851	0.420472	0.676393	0.884676	0.94876	0.147648	0.892628	0.376674	0.770313	1.08918	1.39422	0.00172315	1.99477	1.38254	0.000252146	0.434374	1.34685	0.00885391	1.61498
MW0114766	LS-Tetrasaccharide b	Others	Saccharides	C37H62N2O29	4.5579	[M+]+	64003-54-9	0.880431	0.201187	2.28437	0.300999	0.511308	0.781419	0.559298	0.489667	0.812872	0.908443	0.221135	0.599714	0.0282406	0.935839	0.96381	0.137567	0.916078	1.04447	0.50253	0.61985	1.14155
MW0146360	Asp-Lys	Amino acids and derivatives	Amino acids and derivatives	C10H19N3O5	4.0962	[M+CH3CN+Na]+	5891-51-0	1.18697	0.0502317	0.385089	1.10928	0.0455346	1.52645	1.28514	0.00921193	0.354088	1.31584	0.0691991	2.54406	1.33127	0.10747	0.300362	1.05803	0.184409	1.70908	1.34669	0.0055783	3.67883
MW0110123	N2-Tryptophyllysine	Amino acids and derivatives	Amino acids and derivatives	C17H24N4O3	1.2409	[M+]+	51790-14-8	0.161653	0.890371	0.978788	1.20133	0.0473261	0.473184	1.23374	0.065571	1.98461	0.0630696	0.991806	0.998343	1.01864	0.16596	1.5011	1.21906	0.105467	0.552635	1.19983	0.0419736	1.31365
MW0123019	Bamnidazole	Heterocyclic compounds	Heterocyclic compounds	C7H10N4O4	0.5558	[M+H]+	31478-45-2	0.496761	0.484894	1.18992	0.683717	0.363749	0.841308	0.120935	0.82965	1.03825	1.06049	0.094259	0.717953	0.707221	0.35018	0.788505	0.95673	0.168062	0.546968	1.20964	0.0168509	3.10716
MEDP0540	Dihydrobiopterin	Heterocyclic compounds	Pteridines and derivatives	C9H13N5O3	1.2409	[2M+Na]+	6779-87-9	0.523506	0.470473	0.912594	1.30773	0.040602	0.453984	1.29208	0.036275	2.22863	0.747895	0.350754	0.932357	0.802285	0.284858	1.72353	0.878177	0.255176	0.539951	1.28543	0.036997	1.24821
MW0137853	Cytotrienin A	Organic acids	Organic acids	C37H48N2O8	8.7772	[M+Na]+	208527-57-5	0.00121523	0.627903	1.31672	0.586293	0.497447	1.49154	0.575332	0.427346	1.97279	1.03434	0.219066	0.476792	0.813443	0.259053	0.342533	0.917189	0.182586	1.73909	0.304845	0.839083	0.908735
MW0111475	(E,E)-2,4-Octadienal	Others	Aldehyde compounds	C8H12O	0.8491	[M+Na]+	30361-28-5	1.29617	0.00705277	0.729127	1.30355	0.00199119	0.582696	1.30787	0.00163095	1.74914	0.698303	0.339788	1.09067	1.43169	0.0146443	3.40369	1.38705	0.0181852	0.36227	0.0162897	0.993234	1.00059
MW0153976	Mulberrofuran C	Heterocyclic compounds	Heterocyclic compounds	C34H28O9	2.2430000000000003	[M+]+	77996-04-4	1.27824	0.000221412	0.113411	1.17386	0.0593223	3.0389	1.17108	0.0159368	0.409211	1.18895	0.0449633	1.84079	1.19833	0.0405438	3.73294	1.02842	0.113645	0.52689	1.14012	0.0304166	1.95842
MW0117493	Thiophene-2-acetamide	Alcohol and amines	Amines	C6H7NOS	0.5558	[M+NH4]+	4461-29-4	0.0179508	0.87807	1.02576	0.790664	0.222739	0.851474	0.317707	0.798026	1.0764	0.270547	0.773333	1.03137	0.267293	0.823101	1.03714	1.15487	0.0474247	0.793934	0.30497	0.517691	1.25248
MEDP2107	3,4'-Dihydroxyflavonoid	Benzene and substituted derivatives	Benzene and substituted derivatives	C15H10O4	4.1159	[M+]+	14919-49-4	0.0330669	0.959829	0.962601	1.22966	0.0636854	2.44481	1.34423	0.00098579	0.0825468	0.775439	0.0916548	0.404998	0.262631	0.847798	0.810082	0.724001	0.974434	0.965451	1.41843	0.00139156	16.2516
MEDP1991	Riboprine	Nucleotides and derivatives	Nucleotides and derivatives	C15H21N5O4	4.1355	[M+Na+HCOOH]+	7724-76-7	0.881344	0.218531	0.748743	0.646382	0.345561	1.27322	1.28257	0.0115121	0.215803	1.39532	0.00190652	4.03913	0.764532	0.336753	1.25166	1.26682	0.0162878	0.536112	1.22853	0.0385636	1.79338
MEDP0156	5-Methyluridine	Nucleotides and derivatives	Nucleotides and derivatives	C10H14N2O6	0.7909	[M+Na]+	1463-10-1	0.595427	0.384411	0.813883	1.16816	0.12377	2.24887	1.32912	0.00120783	0.292084	0.77541	0.277281	1.37063	1.01068	0.131169	1.52081	1.35454	0.0326593	0.278986	1.39791	0.00128589	3.21654
MW0001273	1,2,4-Benzenetriol	Phenolic acids	Phenolic acids	C6H6O3	4.6339999999999995	[M+H-H2O]+	533-73-3	1.15261	0.138724	2.35978	0.0611291	0.894023	1.0378	1.05151	0.0677087	0.645247	1.33165	0.0820443	0.332916	0.542108	0.5781	1.15884	0.746353	0.337177	0.85933	1.2664	0.0206157	1.90884
MW0063802	Tetradecanal	FA	Others	C14H28O	5.5604	[M+NH4]+	124-25-4	0.0374397	0.945575	1.00572	0.816679	0.281631	1.36625	0.162037	0.770107	0.957064	0.669327	0.38874	0.797871	0.907816	0.20216	0.881193	0.376039	0.635175	1.02829	0.197389	0.71773	1.0518
MW0004444	4,4'-Methylenebis(2,6-DI-tert-butylphenol)	Benzene and substituted derivatives	Benzene and substituted derivatives	C29H44O2	6.0828	[M+]+	118-82-1	1.11628	0.0800875	0.718504	1.33963	0.0163164	3.98993	1.33837	0.00917593	0.194934	1.17958	0.0816344	1.33624	0.0981379	0.864379	0.972475	0.467313	0.558453	1.07135	1.12653	0.099294	1.28536
MEDP1764	Harmaline	Alkaloids	Plumerane	C13H14N2O	6.4844	[2M+NH4]+	304-21-2	0.326418	0.668718	1.0338	1.03024	0.135337	0.795303	1.11268	0.0907332	1.33686	1.22939	0.0431347	1.28135	0.0006951	0.963193	1.0042	0.747414	0.269721	0.879747	1.13017	0.0786829	0.803707
MW0141948	2,2-Dimethyl-3-(4-methoxyphenyl)-4-propyl-2H-1-benzopyran-7-ol acetate	Benzene and substituted derivatives	Benzene and substituted derivatives	C23H26O4	3.9389999999999996	[M+H]+	5218-94-0	1.08661	0.0487966	2.16982	0.976153	0.120035	0.491649	1.12327	0.0805962	2.00121	0.2239	0.681433	0.802797	1.27846	0.0136154	1.90086	1.17169	0.0265109	0.459378	0.705407	0.339397	0.668195
MW0109179	Phenylalanylleucine	Amino acids and derivatives	Amino acids and derivatives	C15H22N2O3	2.5216	[M+CH3CN+Na]+	3303-55-7	0.573903	0.404581	0.944802	1.35141	0.00373422	15.4993	1.32682	0.0430455	0.048583	1.38032	0.00170246	1.98353	1.36345	0.00177805	0.321345	1.36268	0.000191813	4.64912	1.21962	0.0239589	0.474329
MW0103855	(2R,4R)-2-phenyl-1,3-thiazolidine-4-carboxylic acid	Organic acids	Organic acids	C10H11NO2S	5.4203	[2M+NH4]+	64970-78-1	0.467164	0.585619	1.26341	1.17344	0.133194	3.37276	1.07444	0.0674654	0.705718	0.989109	0.141297	0.356641	0.168913	0.807909	1.08579	0.730132	0.342485	1.32403	1.1183	0.10333	0.648587
MW0105376	7-Aminodesacetoxycephalosporanic acid	Organic acids	Organic acids	C8H10N2O3S	0.8491	[M+CH3CN+H]+	22252-43-3 | 70287-30-8	1.35374	0.000605907	0.82444	1.13917	0.0447328	0.832629	1.18022	0.0277673	1.75118	0.467317	0.566414	1.02669	1.23598	0.0706483	1.16251	1.26495	0.0290794	0.81193	0.697077	0.420823	0.858433
MW0055509	Ostruthin	Lignans and Coumarins	Coumarins	C19H22O3	4.7953	[M+]+	148-83-4	1.32885	0.00328329	1.62356	0.676038	0.342375	0.877324	0.956944	0.052757	2.13011	1.32035	0.0070742	0.723581	1.42334	0.0134169	0.633953	1.36927	0.0214187	1.54774	1.02793	0.0581766	0.464222
MW0008806	N(4)-Acetylsulfadiazine	Benzene and substituted derivatives	Benzene and substituted derivatives	C12H12N4O3S	3.8403	[M-H+2Na]+	127-74-2 | 5572-57-6	1.11376	0.0608686	1.08043	1.23422	0.00312085	3.84289	1.12477	0.0285683	0.405637	1.35801	0.0112636	0.783284	1.28139	0.0337231	0.467833	1.16603	0.0395809	1.92049	0.882674	0.266671	0.843696
MEDP2086	h-d-Tyr-otbu	Benzene and substituted derivatives	Benzene and substituted derivatives	C13H19NO3	3.86	[M+Na+HCOOH]+	87553-74-0	0.774016	0.281095	1.25384	1.14147	0.0335012	0.548808	1.25336	0.00279257	3.11093	1.0125	0.151884	0.569507	1.19451	0.0588213	1.08603	1.32943	0.00350217	0.339928	1.12504	0.134853	2.22187
MW0138186	Forsythiaside	Phenolic acids	Phenolic acids	C29H36O15	4.7659	[M+]+	79916-77-1	1.09689	0.0727466	0.765452	1.1928	0.0655409	1.39967	1.29304	0.0113494	0.686794	0.713613	0.299701	0.873095	0.18752	0.723753	1.06675	0.74032	0.323246	1.19186	1.21356	0.0376592	1.22428
MW0000013	Litsoeine	Alkaloids	Aporphine alkaloids	C19H21NO4	2.1339	[M+NH4]+	128-76-7	0.924561	0.212982	2.09445	0.116486	0.699555	1.11999	0.540652	0.629426	1.26493	0.776059	0.259618	0.637224	0.303479	0.585847	0.794843	0.732625	0.318559	0.624934	0.102755	0.923377	1.06474
MEDL00773	L-Aspartyl-L-phenylalanine	Amino acids and derivatives	Amino acids and derivatives	C13H16N2O5	2.2231	[M+]+	13433-09-5	1.11347	0.0985178	0.661186	0.931217	0.0710126	2.05513	0.692786	0.28474	0.664338	0.775657	0.261405	1.25144	1.19263	0.0452157	0.666963	1.17906	0.0512006	1.66498	0.782991	0.253904	0.797128
MEDL00422	PC(18:3/18:3)	GP	PC	C44H76NO8P	6.6237	[M-H+2Na]+	324054-21-9	1.30025	0.00633631	0.455521	1.16622	0.0173378	3.69793	0.976941	0.115305	0.473034	0.0982624	0.965198	1.00751	1.26814	0.0197534	1.6239	1.29258	0.0108033	1.43964	1.318	0.00564604	0.53282
MEDP0080	S-adenosylmethionine	Amino acids and derivatives	Amino acids and derivatives	C15H22N6O5S	5.2809	[M+H]+	29908-03-0 | 17176-17-9 | 485-80-3 | 78548-84-2 | 91279-78-6	1.16591	0.0265799	2.72562	1.08231	0.0761503	1.86272	0.980951	0.184122	1.5582	1.20365	0.0290866	0.328556	1.34666	0.00452354	0.463134	1.22165	0.0549967	2.06842	1.34224	0.0555653	0.401613
MEDP0650	4,4'-Methylenedianiline	Alkaloids	Alkaloids	C13H14N2	2.4138	[M+CH3CN+Na]+	101-77-9	1.26235	0.00334581	4.06863	0.925139	0.164025	2.43281	0.914832	0.173293	0.315419	0.916592	0.186167	0.465353	0.327906	0.49718	2.25156	0.973752	0.336312	0.152522	0.662311	0.282154	2.00428
MW0143003	3'alpha-Isopravastatin	Organic acids	Organic acids	C23H36O7	8.7375	[M+H]+	81131-74-0	0.496958	0.555357	0.748976	0.357245	0.888744	1.10858	0.866477	0.146424	0.418631	1.02863	0.098187	2.67224	0.552421	0.695496	0.726687	0.488773	0.963148	0.964078	1.02723	0.177384	1.53672
MW0157503	2-(2-Aminoethyl)thiazole	Alcohol and amines	Amines	C5H8N2S	0.9468	[M+]+	18453-07-1	0.347804	0.657797	0.758748	0.805411	0.329017	2.73901	0.0436851	0.814581	1.09351	0.0515836	0.971513	0.977234	0.397602	0.524288	0.614618	0.226114	0.762503	0.924492	0.54466	0.44755	0.792459
MW0126981	xi-5-Dodecanolide	Others	Lactones	C12H22O2	9.1324	[M+H]+	3051-22-7	0.0175592	0.984508	1.0004	0.143053	0.86719	0.993384	0.148849	0.787467	0.972486	0.748333	0.312314	0.955193	0.820802	0.281586	1.05684	0.325878	0.672333	1.02012	0.0201014	0.962784	1.00479
MW0111931	Gallacetophenone	Phenolic acids	Phenolic acids	C8H8O4	0.7909	[2M+NH4]+	528-21-2	1.34697	0.00964979	1.29289	1.19815	0.0324356	0.895849	1.27264	0.0191088	0.748238	0.468492	0.526372	0.987503	1.03143	0.156634	0.826804	0.345219	0.692126	1.04872	1.29368	0.0129953	1.34761
MW0115294	Glucosinalbin	Organic acids	Organic acids	C14H19NO10S2	3.6227	[M+CH3CN+H]+	19253-84-0 | 20196-67-2	0.798604	0.237595	0.790292	1.2636	0.0165599	4.75076	1.21058	0.0966596	0.188015	0.948098	0.155452	1.3555	1.10377	0.0652587	0.536773	0.307417	0.820911	1.06263	0.944149	0.246898	1.83225
MW0106447	Diisodityrosine	Amino acids and derivatives	Amino acids and derivatives	C36H38N4O12	2.6797	[M+Na]+	175889-19-7	0.307943	0.825653	1.08402	0.119355	0.907402	0.968508	0.653714	0.284009	0.579413	0.025695	0.880365	1.06305	1.03425	0.121027	1.45678	0.99369	0.0849211	0.581626	0.722248	0.259058	1.82506
ZINC34095443	Latinone	Benzene and substituted derivatives	Benzene and substituted derivatives	C22H16O5	6.4844	[M+]+	79157-36-1	0.706488	0.301577	0.629144	0.829257	0.215374	0.138565	0.218801	0.502593	0.589641	1.34164	0.00825557	11.1613	0.0871862	0.647672	1.44024	0.332783	0.537078	0.579144	0.356262	0.395929	2.08964
MW0154499	Picras-2-en-1-one, 11,13,16-trihydroxy-2,12-dimethoxy-, (11alpha,12beta)-	Terpenoids	Ditepenoids	C22H34O7	5.301	[M+NH4]+	30248-05-6	0.859019	0.220003	0.743819	0.74357	0.276862	1.7052	1.28824	0.00430114	0.0736022	0.418741	0.615579	1.15578	1.38948	0.0409732	3.37504	1.27594	0.0342521	0.33739	1.38887	0.00601504	8.1392
MW0005020	Hydroxymethyltolbutamide	Benzene and substituted derivatives	Benzene and substituted derivatives	C12H18N2O4S	1.8411	[M+NH4]+	1185112-19-9	0.243217	0.754032	1.10221	1.3071	0.0479207	2.85593	0.315946	0.62521	0.908251	0.489293	0.536993	0.83788	1.18782	0.121798	0.5223	1.25288	0.0997495	2.05847	1.2784	0.0639735	0.388272
MW0109077	Perhexiline maleate	Others	Lactones	C23H39NO4	8.7574	[M+]+	6724-53-4 | 103516-75-2 | 103516-76-3	0.220006	0.913517	1.02835	0.875136	0.256851	0.549361	0.555186	0.461766	1.26981	0.793432	0.367989	1.66665	0.47249	0.515612	0.951554	0.951026	0.178334	0.837815	0.110078	0.888709	1.04915
MW0113895	alpha-D-Galactopyranuronosyl-(1->4)-alpha-D-galactopyranuronosyl-(1->4)-D-galacturonic acid	Organic acids	Organic acids	C18H26O19	3.3146	[M+K]+	6037-45-2	0.742925	0.242572	1.40249	0.653309	0.362684	1.1135	1.27264	0.00432011	1.52466	1.02506	0.0687265	0.572151	1.14157	0.0508987	0.574472	1.27567	0.0235208	2.6334	1.31531	0.0524761	0.485222
MW0133699	4'-Methoxychalcone	Flavonoids	Chalcones	C16H14O2	3.4453	[M+CH3CN+Na]+	22966-19-4	1.29438	0.0173336	1.58943	0.38927	0.578768	1.03399	0.618567	0.380622	0.851108	1.11299	0.0613393	0.844936	1.19223	0.0425122	0.622424	1.18011	0.0371776	1.64236	0.80765	0.259058	0.827709
MEDP1170	9-Octadecenal	Others	Aldehyde compounds	C18H34O	6.742999999999999	[M+Na+HCOOH]+	5090-41-5	0.717925	0.327506	0.786309	1.06136	0.144837	1.78811	0.545838	0.430544	0.758716	0.84142	0.257878	0.686908	0.849314	0.276689	1.74876	0.682439	0.332583	0.633195	0.426611	0.530918	1.23244
MW0158681	Tyr-Ala	Amino acids and derivatives	Amino acids and derivatives	C12H16N2O4	3.1846	[M+K+HCOOH]+	730-08-5	1.35982	0.00231577	0.27977	1.33757	0.0163052	13.3132	1.34078	0.00318241	0.0259061	1.39205	0.00111088	4.36171	1.42263	0.000540948	2.30964	1.3511	0.00479012	0.522473	1.34873	0.00303386	1.96902
MEDP1427	Carnitine C8:0(Octanoylcarnitine)	FA	CAR	C15H29NO4	4.2286	[M+CH3CN+Na]+	25243-95-2	0.467485	0.625962	1.20063	0.87207	0.128001	2.26303	1.15432	0.0252986	0.174755	0.854451	0.186619	0.530658	1.03065	0.263763	2.32367	0.544841	0.661486	0.722947	0.972836	0.152046	2.36253
MEDL02183	Xanthotoxol	Lignans and Coumarins	Coumarins	C11H6O4	0.634	[M-H+2K]+	2009-24-7	1.20763	0.0409548	1.16628	1.30773	0.00236743	0.745859	1.27062	0.00840682	0.787875	1.37066	0.00132652	1.33369	0.725237	0.311251	0.936799	1.33736	0.0105894	0.723842	1.39522	0.00146276	1.61338
MW0141342	Croton factor F1	Others	Lactones	C38H60O9	8.7574	[M+Na]+	53202-98-5	1.08481	0.161933	6.79717	0.166257	0.686595	0.772308	0.0608422	0.715798	1.24595	1.29492	0.0985698	0.238994	0.674719	0.260287	0.391792	0.883785	0.237448	2.66347	0.441373	0.414301	0.613042
MW0108281	Methyl methoxyacetate	Others	Lactones	C4H8O3	1.0307	[2M+K]+	6290-49-9 | 115171-85-2	1.26039	0.0126716	0.715899	0.393974	0.537044	1.22356	0.551254	0.384788	1.39868	0.459018	0.608501	1.12497	1.31788	0.0680915	2.13186	1.20631	0.0386618	0.410769	0.399963	0.615032	0.828522
MW0012238	12-Methyltridecanoic acid	Lipids	Free fatty acids	C14H28O2	5.145	[M+NH4]+	2724-57-4	0.566673	0.429024	0.869173	0.734899	0.26759	1.1039	0.221077	0.798563	1.03015	0.316285	0.69644	0.960377	0.371116	0.63756	0.885603	0.684642	0.374079	1.22272	0.251989	0.802158	0.97287
MEDTN02215	Adenosine-5'-triphosphate	Nucleotides and derivatives	Nucleotides and derivatives	C10H16N5O13P3	0.5558	[M+]+	56-65-5	0.336163	0.974796	1.01683	0.0271296	0.920885	0.962503	0.822528	0.231016	0.641217	0.518868	0.475354	0.802446	0.99894	0.124037	3.5985	1.28352	0.103403	0.146376	1.31235	0.0446746	3.76997
MW0111217	N-Methyldioctylamine	Alcohol and amines	Amines	C17H37N	5.5412	[M+CH3CN+Na]+	4455-26-9	0.190351	0.77257	1.02908	0.548583	0.431815	1.09773	0.429251	0.560779	1.06946	0.0596779	0.89772	0.987202	0.517551	0.539844	0.895473	0.157078	0.76825	0.948351	0.107269	0.911626	0.987332
MEDL00926	Paraxanthine	Nucleotides and derivatives	Nucleotides and derivatives	C7H8N4O2	0.7125	[M-H+2K]+	611-59-6	0.576	0.459014	0.831854	1.06568	0.0493849	3.71318	1.06887	0.0158011	0.304847	0.124449	0.978974	0.993884	0.669964	0.325372	0.714988	0.477684	0.400214	1.41956	0.304285	0.86883	1.05278
MEDP0528	Mesalazine	Organic acids	Organic acids	C7H7NO3	1.1626	[2M+H]+	89-57-6	0.288569	0.616029	0.873846	0.992412	0.102833	0.845028	0.861818	0.219841	0.838012	0.304657	0.811977	0.943908	1.39696	0.00154541	1.56019	1.33204	0.00540619	0.668681	1.28546	0.0373615	1.64103
MEDP1442	O-Butanoylcarnitine	FA	CAR	C11H21NO4	1.7611	[M-H+2Na]+	1492-26-8	1.31872	0.000856961	6.72432	1.26007	0.0109916	2.53847	0.68804	0.333464	0.727016	1.32749	0.00584461	0.207998	1.26104	0.0216345	0.459817	1.20661	0.0256888	2.08681	1.29972	0.00634422	0.403748
MEDL01740	Cyclopassifloside IV	Terpenoids	Triterpene Saponin	C37H62O12	6.2943	[M+H-H2O]+	292167-41-0	0.88167	0.171857	1.70969	0.949825	0.241154	2.20162	0.113672	0.697724	0.791053	0.564355	0.447785	0.67245	0.852204	0.0628562	0.323127	0.890884	0.128383	4.90913	0.972616	0.164778	0.314845
MW0141737	1'H-5alpha-Cholest-2-eno(3,2-b)indole	Alkaloids	Plumerane	C33H49N	6.8821	[M+H]+	4356-25-6	0.069434	0.719664	1.18614	1.1576	0.100592	0.197655	1.24477	0.0802213	17.1067	0.668428	0.335442	0.591963	0.0548601	0.855136	0.907756	0.150764	0.998601	0.999335	0.961686	0.0904589	0.464315
MW0119660	Isopropyl 4-(3-Aminophenyl)-1,4-dihydro-5-(2-methoxyethoxycarbonyl)-2,6-dimethylpyridine-3-carboxylate	Others	Lactones	C21H28N2O5	2.4819999999999998	[M+Na]+	155861-24-8	0.110991	0.790506	0.901183	0.876023	0.131788	1.89118	1.15095	0.00454249	0.246103	0.0289897	0.840729	1.07302	0.2178	0.971393	0.984365	0.244161	0.76876	0.837093	1.01983	0.0509035	2.69649
MW0006649	Convoline	Others	Lactones	C16H21NO5	5.4157	[M+Na+HCOOH]+	89783-61-9	1.04724	0.177593	0.70025	1.19161	0.0103776	2.51086	1.00302	0.101383	0.598649	0.859797	0.250782	1.30395	0.695253	0.394257	0.839529	1.10363	0.0886613	1.55277	1.40226	0.001488	0.558917
MW0015609	Albendazole	Benzene and substituted derivatives	Benzene and substituted derivatives	C12H15N3O2S	5.1018	[2M+NH4]+	54965-21-8	1.26229	0.00911803	0.709229	1.31196	0.0246977	0.701645	0.284788	0.770458	1.04986	0.0178732	0.956852	1.00232	1.4364	0.0122413	5.40935	1.30587	0.00540412	0.307901	0.413863	0.650249	1.14657
MW0012936	1-Oleoyl-2-acetyl-sn-glycerol	GL	DG	C23H42O5	6.7827	[M+NH4]+	86390-77-4 | 92282-11-6	0.428718	0.474196	0.718899	0.295777	0.97141	1.01705	0.504341	0.311852	2.17127	0.392179	0.680658	0.865761	0.654447	0.402667	1.69811	0.110515	0.961907	0.970377	0.803397	0.343724	0.44154
MEDN0698	1-Naphthol	Phenolic acids	Phenolic acids	C10H8O	2.4819999999999998	[2M+H]+	90-15-3	0.0124963	0.692412	0.81888	1.16558	0.0318277	2.3115	0.540052	0.435631	0.763787	0.636565	0.433769	0.716568	1.34851	0.00915934	1.79207	0.00377235	0.983299	1.00244	1.16345	0.0407636	0.537336
MEDP2113	2-Phenylpropylamine	Benzene and substituted derivatives	Benzene and substituted derivatives	C9H13N	0.8685	[M+K]+	582-22-9	1.35348	0.016248	0.453032	0.477521	0.551344	0.914992	0.337035	0.747084	1.07375	0.861512	0.20032	1.24525	1.24312	0.114866	1.88461	0.482322	0.550833	0.824695	0.353833	0.658795	1.16086
MW0116066	(S)-2-Phenylpyrrolidine	Heterocyclic compounds	Heterocyclic compounds	C10H13N	0.8685	[M+K]+	59347-91-0	0.880666	0.192523	1.67676	1.14519	0.0327512	2.56096	0.882084	0.272512	0.435704	0.85534	0.248786	0.630376	1.26302	0.0170455	0.335246	1.14222	0.063498	2.51273	0.153812	0.988749	1.00653
MW0106770	gamma-Glutamylglutamate	Amino acids and derivatives	Amino acids and derivatives	C10H16N2O7	3.9269	[M+CH3CN+Na]+	1116-22-9	1.32904	0.00148077	0.50119	1.10051	0.133323	0.489125	1.25313	0.00120251	0.300485	1.41571	0.00123029	5.86562	0.713179	0.344967	0.76753	1.1229	0.143049	0.440788	1.41021	0.0027698	6.84095
MW0004109	3-Methoxyphenol	Phenolic acids	Phenolic acids	C7H8O2	5.4004	[M+H-H2O]+	150-19-6	0.298088	0.537798	0.835532	1.0897	0.137734	2.31078	0.601269	0.330817	0.692304	0.108352	0.841959	0.933008	1.15174	0.102691	1.11451	0.0865343	0.889357	1.03884	0.59124	0.353814	0.692566
MADN0614	2-Aminobenzenesulfonamide	Alkaloids	Alkaloids	C6H8N2O2S	2.596	[M+H-H2O]+	3306-62-5	0.776499	0.268598	1.07185	1.28512	0.0173385	1.3197	0.235535	0.777593	1.02847	1.40583	0.000190316	0.69837	0.0694918	0.909237	1.00918	0.837829	0.235807	0.898602	0.582999	0.435433	1.08537
MW0113054	4-Hydroxy Duloxetine b-D-Glucuronide	Others	Others	C24H27NO8S	0.7716	[M+K]+	741693-83-4	0.225569	0.982699	0.990879	0.166748	0.999207	0.999737	0.70558	0.266314	1.56025	1.19756	0.0561648	0.5944	1.07022	0.0351388	2.57464	1.25807	0.0151966	0.232573	0.921212	0.18157	1.8178
MW0157190	Squalamine	Alcohol and amines	Amines	C34H65N3O5S	8.7574	[M+Na]+	148717-90-2	0.262599	0.560764	0.693097	0.384201	0.711221	1.13868	0.440997	0.543524	0.733383	0.673526	0.32631	2.20184	0.915196	0.207329	0.424739	1.13905	0.033513	3.83006	1.04909	0.0899404	0.482348
MW0006246	Phosphine-biotin	Benzene and substituted derivatives	Benzene and substituted derivatives	C41H53N4O8PS	4.6075	[M-2H+3Na]+	608514-42-7	1.03238	0.126326	2.31362	0.039869	0.854014	1.05982	1.21823	0.00913451	0.540957	1.17915	0.115163	0.354736	0.66069	0.337035	1.37416	1.31225	0.0567492	0.302338	1.40246	0.00383346	5.11539
MW0114738	Linamarin	Alkaloids	Alkaloids	C10H17NO6	0.6046	[M+H-H2O]+	554-35-8	1.16461	0.0321655	0.601426	0.184213	0.984062	0.989892	0.231246	0.711641	1.15764	0.301646	0.977818	1.01229	1.37505	0.047577	3.88298	1.2765	0.0482677	0.327306	0.226895	0.713114	1.1278
MW0123891	Ethionamide	Heterocyclic compounds	Heterocyclic compounds	C8H10N2S	4.6874	[M+Na]+	536-33-4	1.15428	0.0358869	1.47745	1.28323	0.00369437	1.72004	0.930996	0.159454	0.756395	1.33348	0.00547109	0.541877	1.01787	0.156538	1.35547	0.609387	0.382326	1.16143	1.22144	0.031854	0.609839
MW0141775	1-methyl-3-[(E)-(4-oxo-3-prop-2-enyl-1,3-thiazolidin-2-ylidene)amino]thiourea	Heterocyclic compounds	Heterocyclic compounds	C8H12N4OS2	0.5558	[M+K]+	87958-67-6	1.01464	0.049378	2.10954	0.68645	0.284306	0.584472	1.07733	0.0254539	0.411269	0.391355	0.443516	1.41837	1.22064	0.0308059	0.374263	0.0826461	0.862393	0.924721	1.38892	0.0219316	4.01742
MW0006218	4-Hydroxy-3-nitrobenzenesulfonamide	Phenolic acids	Phenolic acids	C6H6N2O5S	0.5558	[M+K]+	24855-58-1	0.70024	0.328737	0.804132	1.32565	0.00041278	0.450901	0.0704512	0.675756	0.855742	1.25023	0.0753566	1.9132	1.03074	0.172704	1.80754	1.26801	0.0916342	0.330286	1.10061	0.161314	2.82169
MW0155665	(2S)-4-[(E)-2-(carboxymethylamino)vinyl]-2,3-dihydropyridine-2,6-dicarboxylic acid	Organic acids	Organic acids	C11H12N2O6	3.3658	[2M+NH4]+	135545-99-2	1.33386	0.00139427	1.532	0.794622	0.230318	1.12988	1.20884	0.0296954	0.630853	1.0501	0.0850289	0.869464	0.611545	0.419686	1.10139	0.33253	0.626688	0.947806	0.0161097	0.927367	1.00894
MW0062070	Piperitone	Terpenoids	Terpene	C10H16O	1.4144	[M+K+HCOOH]+	89-81-6	0.92642	0.164214	1.36499	1.20544	0.0161233	1.80249	1.24247	0.0126025	0.448664	1.05601	0.0915948	0.737616	1.15339	0.068176	0.594529	1.1287	0.0564187	1.59116	1.0085	0.129926	1.29825
MW0106887	Nalpha-(L-alpha-glutamyl)-L-beta-asparagine	Amino acids and derivatives	Amino acids and derivatives	C9H15N3O6	1.9765	[M-H+2Na]+	36314-37-1	0.435594	0.518971	0.928745	1.34615	0.00418933	3.3748	1.3284	0.00333824	0.386576	0.834902	0.21204	0.859152	0.530837	0.471889	1.11787	0.974735	0.169847	0.765052	0.771524	0.273216	1.12323
MEDP0002	D-Homocysteine	Amino acids and derivatives	Amino acids and derivatives	C4H9NO2S	1.1138	[M-2H+3K]+	6027-14-1 | 454-28-4	1.33881	0.0328283	0.257336	0.28266	0.534619	0.727563	1.16541	0.0134329	0.274239	1.33556	0.0558145	2.31852	1.33697	0.0873598	3.38469	1.28012	0.081846	0.289446	1.39761	0.0194731	8.57437
MEDL01930	Bis-ferulamidobutane	Alkaloids	Phenolamine	C24H28N2O6	5.3407	[M+Na]+	42369-86-8	0.339662	0.667362	1.18074	1.08514	0.0568153	2.5863	0.202116	0.87705	0.942685	0.550767	0.479103	0.77516	0.161145	0.911132	0.955008	0.342824	0.516127	1.48089	0.978464	0.219027	0.316871
MW0152120	Lappaconitine	Alkaloids	Terpenoid alkaloids	C32H44N2O8	5.132000000000001	[M+H-H2O]+	32854-75-4	0.487939	0.613944	0.822504	0.963828	0.0348199	3.28581	0.883787	0.0815213	0.372344	0.95164	0.166248	0.684797	0.615802	0.418994	1.40854	0.0541909	0.987165	0.994819	0.117403	0.91106	1.03562
MW0106972	Glu-Met	Amino acids and derivatives	Amino acids and derivatives	C10H18N2O5S	3.5834	[M+CH3CN+H]+	4423-22-7	1.09277	0.0700526	0.633426	1.25911	0.00136247	5.58288	1.16481	0.00772753	0.293159	1.10443	0.0967308	0.85495	0.250098	0.73305	0.915361	1.19018	0.0233128	1.73306	1.12168	0.0625225	0.711205
MEDN1654	Gemfibrozil	Benzene and substituted derivatives	Benzene and substituted derivatives	C15H22O3	6.7728	[M-H+2K]+	25812-30-0	0.435062	0.536994	1.10755	0.142933	0.753786	1.10076	0.645188	0.304426	0.702088	0.806083	0.24959	1.35468	0.116742	0.880637	0.972378	1.11757	0.0677938	0.62185	0.691526	0.296359	1.42626
MEDL02030	Resveratrol	Others	Stilbene	C14H12O3	2.9353	[M-H+2K]+	501-36-0	0.714346	0.333375	0.782905	0.841519	0.240279	0.519455	0.804974	0.351228	2.02036	0.897906	0.273824	1.60025	0.0655902	0.796464	0.933376	0.899391	0.247038	0.621222	0.249244	0.796548	1.31167
MW0012382	Isopalmitic acid	Lipids	Free fatty acids	C16H32O2	7.8497	[M+Na]+	4669-02-7	0.887786	0.134131	1.47313	1.3012	0.00296788	0.581667	1.32208	0.0064654	1.77045	0.505948	0.418501	1.25312	0.251872	0.807961	1.02761	1.20382	0.0464342	0.579989	0.378346	0.552024	0.88259
MW0107779	Leu-Asn	Amino acids and derivatives	Amino acids and derivatives	C10H19N3O4	2.9256	[M+HCOO+2H]+	14608-81-2	1.06519	0.116291	0.486468	0.718475	0.335682	0.729739	1.13416	0.0858161	2.63178	0.851138	0.302331	1.39968	1.18743	0.0260275	1.87982	1.30884	0.0171221	0.623679	1.00136	0.147239	0.652264
MW0110803	N-2-Thiazolylacetoacetamide	Alcohol and amines	Amines	C7H8N2O2S	0.5558	[M+H]+	705-87-3	1.03676	0.147036	1.16664	1.29065	0.0105804	0.655932	1.28021	0.0108033	0.620734	1.35652	0.00747758	1.35215	0.83548	0.225793	1.12449	1.37038	0.015061	0.621197	1.40275	0.0104843	2.22889
MW0125204	Molsidomine	Heterocyclic compounds	Heterocyclic compounds	C9H14N4O4	2.5314	[M+CH3CN+Na]+	25717-80-0	1.19722	0.1452	2.55065	1.1787	0.0556763	0.222771	0.505819	0.430152	1.27757	0.632547	0.519664	1.28542	1.25387	0.0194726	2.29411	1.25519	0.00108178	0.156062	1.10123	0.0173685	2.99327
MEDN0327	L-Dihydroorotic acid	Organic acids	Organic acids	C5H6N2O4	4.3906	[M+CH3CN+Na]+	5988-19-2	0.862724	0.221037	1.30626	1.34009	0.00438977	0.355655	1.20436	0.0135794	1.60239	1.30433	0.0313006	1.75558	1.34211	0.0465505	0.456951	0.028117	0.935333	1.01353	1.18821	0.0414103	1.65213
Lmhp011388	2-alpha-Linolenoyl-glycerol	Lipids	Glycerol ester	C21H36O4	8.7375	[M+K]+	55268-58-1	0.609787	0.563834	1.26832	0.801487	0.217011	1.36329	0.51194	0.542091	0.904913	0.981583	0.122318	0.508443	0.624289	0.483742	0.857722	0.113899	0.72811	1.17328	0.612168	0.550194	1.24906
MEDN1480	N-Arachidonoyl-L-Alanine	Amino acids and derivatives	Amino acids and derivatives	C23H37NO3	6.3445	[M+Na]+	401941-73-9	1.2753	0.0352101	1.59039	1.09187	0.125445	1.32789	1.09221	0.134251	0.466447	0.187648	0.755673	0.96331	0.882949	0.223235	0.726353	0.828009	0.192628	0.562021	1.0489	0.0880809	2.58146
MEDP1799	Quinaldic acid	Organic acids	Organic acids	C10H7NO2	0.5558	[M+H-H2O]+	93-10-7	0.680488	0.321107	1.29131	1.12662	0.0697683	0.733187	0.029602	0.931468	1.00907	1.16787	0.0358323	0.555948	0.912632	0.202965	1.24095	0.590278	0.408448	0.915208	1.33112	0.00397185	1.65778
MEDP0694	2,5-Dimethylpyrazine	Alkaloids	Alkaloids	C6H8N2	1.4762	[2M+K]+	123-32-0	0.235362	0.45403	1.59034	1.23697	0.00764524	1.86216	1.19674	0.0234433	2.47202	1.35627	0.00146949	0.351591	0.472295	0.568558	1.33382	0.318577	0.79669	1.08334	1.34084	0.00926622	0.26887
MW0151263	Hydroxysanguinarine	Alkaloids	Alkaloids	C20H13NO5	5.9213	[M+]+	548-30-1	0.663514	0.334778	1.11441	0.723209	0.284847	1.07164	0.405429	0.577029	1.04491	0.734038	0.308533	0.895999	0.804869	0.249546	0.898256	0.679734	0.321657	0.901884	0.693146	0.327304	1.10401
MW0122229	6-methoxy-3-(1,3-thiazol-2-yl)-1H-indole	Alkaloids	Plumerane	C12H10N2OS	2.4322	[M+H]+	135531-87-2	0.789001	0.318794	1.24728	1.17286	0.103265	0.46811	1.1085	0.0867115	2.18644	1.30826	0.00796933	0.427345	0.218927	0.898848	1.0548	0.213027	0.530188	0.720562	1.22852	0.0452368	2.41175
MW0016257	Butyl linoleate	Others	Lactones	C22H40O2	6.1636	[M+NH4]+	2634-45-9	0.900336	0.198422	0.531288	0.906358	0.124113	1.47857	0.70748	0.32225	0.797428	0.774758	0.26029	1.15282	0.76166	0.435744	1.4571	0.358295	0.5839	1.0772	0.616571	0.395332	0.882251
MW0115996	(6R)-5-Methyltetrahydrofolic acid	Organic acids	Organic acids	C20H25N7O6	5.8612	[M+Na+HCOOH]+	31690-09-2	0.801561	0.263153	0.669283	1.33037	0.00100074	4.2286	1.14809	0.133814	0.396504	0.543695	0.471732	1.23205	0.405538	0.596159	1.14744	0.10503	0.991327	0.997959	1.05116	0.144978	0.631647
MW0003798	3-Amino-5-sulfosalicylic acid	Benzene and substituted derivatives	Benzene and substituted derivatives	C7H7NO6S	0.6731	[M+NH4]+	6201-86-1	1.37349	0.00112696	0.30748	1.2958	0.0116784	1.22284	0.66366	0.320661	0.955773	0.75905	0.317649	1.03758	1.44679	0.00541952	8.52866	1.4083	0.00545143	0.120306	1.41737	0.000955649	2.61379
MW0150779	Hexadecanal-d5	Lipids	Free fatty acids	C16H27D5O	6.2643	[M+CH3CN+H]+	629-80-1	0.493757	0.616755	0.81191	0.838806	0.204897	0.252102	0.0196521	0.961037	0.966186	1.29193	0.00750222	5.28457	0.410558	0.676531	0.763826	0.288585	0.889166	1.10572	0.0131163	0.868833	1.13294
MW0152625	Leurosine	Alkaloids	Plumerane	C46H56N4O9	3.8007	[M+H]+	23360-92-1 | 1404-95-1	1.27574	0.0066494	1.64546	0.944152	0.102632	0.476691	0.733164	0.269783	1.16955	0.455678	0.754808	1.14573	1.36353	0.00658728	0.649993	1.30949	0.00417004	0.492048	1.35209	0.0174027	2.9748
MEDN1507	3-Methylpentanoic acid	Organic acids	Organic acids	C6H12O2	5.7405	[2M+K]+	105-43-1	1.24556	0.000438377	0.0734784	1.29478	0.000834722	31.156	1.27993	0.0109353	0.034375	0.61889	0.397075	1.06837	0.294545	0.615398	1.71224	1.19851	0.0116767	5.91242	0.589147	0.409053	1.17491
MW0153749	Met-Asp	Amino acids and derivatives	Amino acids and derivatives	C9H16N2O5S	4.8248	[M+]+	14595-65-4	0.0552958	0.89716	0.972724	1.25764	0.0838503	2.69015	1.3389	0.0118144	0.265366	0.11749	0.84022	0.946381	1.18857	0.0734186	1.59991	0.20277	0.759152	1.07523	0.367215	0.593001	0.884552
MW0151112	His-Trp-Gly	Amino acids and derivatives	Amino acids and derivatives	C19H22N6O4	6.5267	[M+NH4]+	89032-48-4	0.10849	0.85651	1.02285	0.0247456	0.927233	1.01653	0.947253	0.133498	1.27063	0.00172983	0.936155	0.986399	0.0577604	0.943806	1.00941	0.0879693	0.851972	0.981594	1.17036	0.0514365	0.774463
MEDP1982	2-Methyl-1-pyrroline	Heterocyclic compounds	Heterocyclic compounds	C5H9N	0.9143	[2M+K]+	872-32-2	0.226789	0.757185	0.985731	1.21111	0.0301786	1.25446	0.975349	0.139072	1.31398	1.03761	0.122013	0.887223	0.609503	0.394604	1.21224	0.493451	0.457565	0.849731	1.15029	0.0497706	0.673431
MW0003023	2-Ethylidene-1,5-dimethyl-3,3-diphenylpyrrolidine	Benzene and substituted derivatives	Benzene and substituted derivatives	C20H23N	4.6495	[M+K]+	30223-73-5	0.839304	0.1964	1.35148	0.205844	0.67396	1.1658	0.398896	0.506874	0.625956	0.838085	0.268723	0.579221	0.726995	0.404138	0.733937	1.17645	0.0201026	2.74544	0.510073	0.777416	0.868777
MW0106579	Edetic acid	Organic acids	Organic acids	C10H16N2O8	5.1219	[M+H]+	62-33-9	1.28393	0.061614	1.88057	1.06893	0.0818701	1.2973	0.470978	0.52538	0.926591	1.41253	0.00156767	0.515517	1.29982	0.0773699	0.597611	1.13869	0.163206	1.82038	0.611752	0.419909	0.788785
MEDN1547	Hexylresorcinol	Phenolic acids	Phenolic acids	C12H18O2	5.9414	[M+CH3CN+Na]+	136-77-6	0.510195	0.620411	1.17966	0.206282	0.808037	1.038	0.39976	0.564681	0.869285	0.217916	0.966507	0.985687	0.623673	0.429971	0.74743	0.344668	0.72767	1.15841	0.288946	0.746751	1.10081
MW0111914	2-(Methylthio)ethyl glucosinolate	Others	Lactones	C10H19NO9S3	0.6634	[M+H]+	27303-30-6	0.730802	0.331188	1.96079	1.12778	0.0652712	4.2388	0.865763	0.381554	0.112088	0.224274	0.855042	0.93015	0.433944	0.518916	0.695096	0.834874	0.237425	0.573967	0.332401	0.499686	2.89255
MW0160061	Lyngbyatoxin a	Alkaloids	Plumerane	C27H39N3O2	8.7375	[M+K]+	70497-14-2 | 56645-57-9	1.02068	0.132679	0.876121	0.862807	0.220939	2.0414	0.216872	0.848154	1.13932	1.15276	0.0560355	1.83913	0.977665	0.111564	0.582438	0.110396	0.945268	1.02635	1.16634	0.127858	0.446382
MW0001514	Red Violet 2RN Acid Anthraquinone	Benzene and substituted derivatives	Benzene and substituted derivatives	C21H13NO4	0.5558	[M+K]+	81-79-8	0.626679	0.378528	0.767847	0.185929	0.851899	1.05219	0.456718	0.511652	0.778813	0.069395	0.898026	0.973978	1.00939	0.101531	1.65986	1.03307	0.122006	0.787027	0.462516	0.516737	1.24907
MEDL00831	Quetiapine	Benzene and substituted derivatives	Benzene and substituted derivatives	C21H25N3O2S	3.5242	[M-H+2Na]+	111974-69-7	1.11827	0.0539779	2.26675	1.31953	0.0195752	7.0208	1.33045	0.0046907	0.0781696	1.05857	0.0765568	0.558006	0.0661386	0.859601	0.963737	1.33569	0.0175976	0.432173	1.3929	0.00469313	3.45873
MW0013463	2-Ethylhydracrylic acid	Organic acids	Organic acids	C5H10O3	0.5558	[2M+NH4]+	4374-62-3	1.04594	0.0781753	1.28102	1.27034	0.00688356	0.748804	1.33627	0.00010661	0.631199	0.881169	0.211209	1.20282	0.467324	0.526415	0.964048	1.39546	0.00566327	0.640734	1.4183	0.000357675	2.22295
MEDP0359	Curcumin	Phenolic acids	Phenolic acids	C21H20O6	1.3976	[M+H]+	458-37-7	1.32472	0.00853459	2.03378	0.981161	0.0945861	0.618254	1.18381	0.0156342	0.603177	0.891118	0.198649	1.37095	0.0463917	0.939433	1.01589	1.06713	0.168475	0.635482	1.33807	0.0194096	1.48975
MEDN0137	1-Methyladenine	Nucleotides and derivatives	Nucleotides and derivatives	C6H7N5	2.3824	[M+CH3CN+Na]+	5142-22-3 | 4121-42-0	0.808766	0.280392	1.15573	1.193	0.012322	1.99012	0.851023	0.194871	0.578388	1.02125	0.107451	0.760132	1.01681	0.162715	0.769121	1.26321	0.013119	1.87419	0.880277	0.1701	0.686039
MW0146837	Bougainvillein-r-I	Alkaloids	Alkaloids	C30H36N2O18	5.2809	[M+Na]+	30513-63-4	1.2723	0.0337647	0.39818	1.15891	0.00272785	5.30483	1.14059	0.148687	0.133209	1.00593	0.168632	1.38827	1.37825	0.0058205	2.32276	0.937451	0.180769	0.692444	0.583624	0.439014	1.59166
MW0015923	Artemisinin	Terpenoids	Sesquiterpenoids	C15H22O5	1.9668	[M+]+	63968-64-9	1.30156	0.000121183	0.12045	1.12344	0.0378592	2.12974	1.20662	0.0039755	0.342276	1.41193	0.00106604	2.16723	1.3679	0.00476237	8.34566	1.37829	0.00837867	0.221936	1.36364	0.0009317	2.83724
MEDP0051	L-cystathionine	Amino acids and derivatives	Amino acids and derivatives	C7H14N2O4S	3.4649	[2M+K]+	56-88-2	0.465863	0.593138	1.16459	0.37959	0.750453	1.12265	0.72274	0.236072	0.451479	0.795773	0.280581	1.55928	1.09386	0.110488	0.733717	0.866798	0.150094	0.565679	0.853213	0.195576	2.61773
MW0150678	Gypsogenin 3-O-rhamnosylglucuronide	Organic acids	Organic acids	C42H64O14	5.6805	[M+H-H2O]+	110064-53-4	0.747632	0.297805	0.8376	0.407209	0.652267	1.09746	0.771191	0.21928	1.5498	1.04695	0.114042	0.774536	0.330656	0.630051	1.09515	0.233385	0.972936	1.01596	0.0732399	0.703368	0.81452
MW0137948	Didymin	Flavonoids	Flavanones	C28H34O14	2.9353	[M+H-H2O]+	14259-47-3	1.3236	0.0128476	0.496478	1.34306	0.000119679	2.23999	1.25964	0.0677365	0.388773	1.3772	0.0206012	1.97469	0.885678	0.208882	0.890194	1.05748	0.159738	1.32836	0.0892467	0.965712	0.990512
MEDL02576	Eicosadienoic acid	Lipids	Free fatty acids	C20H36O2	6.812	[M+CH3CN+H]+	5598-38-9	1.122	0.12696	2.11258	0.0372263	0.800255	0.83618	0.0785435	0.610503	1.46215	0.645004	0.392548	0.642381	1.22455	0.0543578	0.263318	0.860458	0.195799	1.74585	0.729128	0.296876	1.31104
MW0123638	Diethyl pyridine-2,4-dicarboxylate	Others	Lactones	C11H13NO4	4.5023	[2M+NH4]+	41438-38-4	1.28363	0.00763863	2.58779	0.23978	0.735999	1.07156	1.30807	0.00473371	0.389667	1.02488	0.127853	0.645415	0.816003	0.252405	1.19587	0.953293	0.0925223	0.540183	1.08966	0.058356	2.21971
MW0119757	2-[(2-Phenylethyl)thio]nicotinic acid	Organic acids	Organic acids	C14H13NO2S	1.4567	[M+H]+	496775-95-2	1.34665	0.000105202	0.215204	1.04159	0.0939056	1.8253	1.00236	0.10956	0.512359	1.4061	0.0003462	3.27533	1.13257	0.214186	2.80108	1.23044	0.172961	0.25145	1.23913	0.0867048	2.15383
MW0108611	N-Acetylcysteine amide	Alcohol and amines	Amines	C5H10N2O2S	0.8881	[M+NH4]+	38520-57-9 | 15394-73-7	0.891373	0.172541	0.701208	1.20526	0.0185485	2.07247	1.23667	0.013776	0.42147	1.03409	0.172145	1.43391	0.86605	0.199565	1.27895	0.915366	0.20659	0.818335	0.89682	0.197098	1.08791
MEDP1824	Caftaric acid	Phenolic acids	Phenolic acids	C13H12O9	5.6605	[M+H]+	67879-58-7	0.294807	0.72251	1.05795	0.882321	0.190199	0.770747	0.623586	0.343814	0.812482	0.680548	0.357913	0.867259	1.26662	0.0763764	1.98286	1.30429	0.0481209	0.375382	1.29825	0.0435166	2.33826
MW0123627	diethyl 1H-pyrazole-3,5-dicarboxylate	Others	Lactones	C9H12N2O4	4.4887	[M+H]+	37687-24-4	1.25169	0.0220439	0.652348	1.33872	0.000464158	4.74817	1.14968	0.13916	0.381073	1.31678	0.0226701	1.14737	1.32206	0.0470322	0.60867	1.39336	0.000339901	2.25333	1.15011	0.076269	0.538363
MEDP1367	Ala-Tyr	Amino acids and derivatives	Amino acids and derivatives	C12H16N2O4	3.4055	[M+Na+HCOOH]+	3061-88-9	1.27639	0.0590074	0.330074	1.35268	6.18908e-05	3.55387	1.29862	0.0262865	0.396274	0.998537	0.224458	1.46238	0.52183	0.479066	1.3546	0.765228	0.382426	1.33122	0.923332	0.163097	0.815777
MW0118498	2'-Deoxysepiapterin	Amino acids and derivatives	Amino acids and derivatives	C9H11N5O2	0.8881	[M+Na]+	1797-87-1	1.08581	0.0804474	0.450487	1.18079	0.0131611	2.45659	0.135154	0.479186	0.493136	0.63955	0.340368	1.30745	1.07608	0.22306	2.93121	0.956438	0.229616	0.356853	0.0214511	0.738785	1.33986
MW0111437	(3x,5x,10x)-9,10-Didehydroisohumbertiol O-[rhamnosyl-(1->4)-rhamnosyl-(1->2)-[rhamnosyl-(1->6)]-glucoside]	Terpenoids	Terpene	C39H62O18	8.7375	[M+NH4]+	143376-49-2	0.705253	0.313255	1.6315	0.0852566	0.778543	0.834638	0.417059	0.657415	0.773663	0.901877	0.26742	2.01028	1.03012	0.0927722	0.277836	1.00583	0.137692	4.84523	0.890294	0.193085	0.350755
MEDP0777	Diethyl malonate	Organic acids	Organic acids	C7H12O4	1.2214	[2M+K]+	105-53-3	1.24116	0.00046298	11.8909	1.28534	0.00010743	0.122395	1.28481	2.28403e-05	13.8952	1.13667	0.113517	0.164493	1.22058	0.0357156	0.644923	0.883784	0.215246	1.43251	1.12934	0.0367702	0.325389
MEDP1346	LPC(0:0/16:0)	Lipids	LPC	C24H50NO7P	3.4453	[M+K+HCOOH]+	66757-27-5	1.0852	0.0603806	1.58455	0.692509	0.308066	0.917204	1.29596	0.0019702	0.660752	1.23423	0.0130416	0.513057	0.206335	0.683161	1.09422	0.981092	0.185243	0.650427	1.39957	0.000153333	2.85182
MEDP2069	Bis(2-butoxyethyl) phthalate	Benzene and substituted derivatives	Benzene and substituted derivatives	C20H30O6	3.3857	[M+Na]+	117-83-9	1.34462	0.0281469	0.146123	1.27618	0.0808235	24.5292	1.20143	0.0521958	0.138202	1.18971	0.0302027	2.83485	1.36158	0.0558908	3.67875	0.90218	0.132561	0.461683	0.611183	0.332737	0.419285
MW0151948	JWH 073 2-hydroxyindole	Alkaloids	Plumerane	C23H21NO2	3.2077	[M+NH4]+	1427325-54-9	1.18553	0.023485	0.2447	1.16295	0.0562385	0.46995	0.905242	0.204846	0.617653	1.37439	0.0321892	6.80922	0.72998	0.386425	0.487036	0.531282	0.46582	1.19948	1.32445	0.0731621	3.53932
MEDP1389	Carnitine C18:0((-)-Stearoylcarnitine)	FA	CAR	C25H49NO4	2.9739999999999998	[M+CH3CN+H]+	25597-09-5	0.147722	0.976965	0.986613	0.677438	0.332011	1.90781	0.230497	0.915261	1.08931	0.950905	0.157886	0.377677	0.984479	0.189518	3.10294	1.14904	0.134742	0.152447	0.704062	0.274032	2.72996
MW0133044	3,2'-Dihydroxyflavone	Flavonoids	Flavones	C15H10O4	2.3226	[M+]+	6068-76-4	1.31478	0.00977263	0.58696	1.35708	9.34877e-05	3.55171	1.34651	0.00185023	0.193111	1.36226	0.0221492	1.59628	1.38566	0.00346898	0.572174	1.22818	0.0295633	1.39518	1.38616	0.00078134	1.94931
MW0103541	Diguanosine tetraphosphate	Nucleotides and derivatives	Nucleotides and derivatives	C20H28N10O21P4	0.5558	[M+Na]+	4130-19-2	1.18283	0.0599521	2.42044	1.06613	0.133293	0.651744	1.07276	0.141285	0.463937	0.559216	0.447809	1.20437	0.879217	0.155799	0.593421	0.983367	0.177898	0.474342	1.3277	0.0832309	4.03046
MADP0523	N(6),N(6)-Dimethyl-L-lysine	Amino acids and derivatives	Amino acids and derivatives	C8H18N2O2	6.0827	[M+H]+	2259-86-1	0.484233	0.495084	1.15321	0.823547	0.21087	1.09491	0.846735	0.214564	1.29682	1.13671	0.0727483	0.717865	0.85321	0.251989	0.782826	0.306001	0.647795	1.06382	0.00920029	0.920223	1.02155
MEDP2199	(S)-N-Hydroxy-4-(3-methyl-2-phenylbutyramido)benzamide	Benzene and substituted derivatives	Benzene and substituted derivatives	C18H20N2O3	6.8349	[M-2H+3K]+	935881-37-1	0.967309	0.14452	1.4148	0.11107	0.935149	0.988946	1.23767	0.0132155	1.47693	0.737865	0.292696	0.822182	1.12497	0.138948	0.698959	0.233813	0.789908	1.01979	1.16166	0.050724	0.82574
MEDP1800	Sanguinarine	Alkaloids	Isoquinoline alkaloids	C20H14NO4+	1.7871	[M+NH4]+	2447-54-3	0.702895	0.304373	0.618925	1.17976	0.0187703	3.50681	1.19499	0.00600958	0.237578	0.877307	0.208653	1.08467	0.702552	0.338819	1.5674	0.0740492	0.870785	0.974992	0.786535	0.286082	1.16994
MW0126643	1,3,7,9-Tetramethyluric acid	Organic acids	Organic acids	C9H12N4O3	0.5558	[M-H+2K]+	2309-49-1	0.668984	0.321746	1.60795	0.800896	0.223389	0.44443	0.810386	0.156631	0.553621	0.644918	0.303944	1.62673	1.03168	0.101654	1.75265	1.23453	0.00954823	0.157614	1.21025	0.0343271	5.62479
MW0154811	Oxolucidine B	Heterocyclic compounds	Heterocyclic compounds	C30H49N3O2	8.7574	[M+K]+	71384-25-3	1.22684	0.00703215	0.354579	0.829781	0.248493	0.585887	0.534478	0.64352	1.33701	1.37358	0.000463596	3.06296	0.697076	0.366842	1.63359	1.09544	0.0901415	1.9712	1.09445	0.0854821	0.365026
MEDP0745	2-Methoxy-4-methylphenol	Phenolic acids	Phenolic acids	C8H10O2	1.205	[M+H-H2O]+	93-51-6	1.36624	0.0002202	0.299238	1.29935	0.0108023	1.73241	1.31289	0.00433064	0.40156	1.4103	0.00307569	2.08179	1.22048	0.122369	1.75837	1.14682	0.146632	0.610225	1.3881	0.00962665	2.15053
MW0000201	Cryptodorine	Alkaloids	Alkaloids	C18H15NO4	0.8686	[M+Na]+	41787-55-7	1.01776	0.250703	3.95542	1.04771	0.0664751	0.605228	0.10317	0.654311	0.769291	0.882859	0.207103	0.594385	0.664186	0.39444	0.48835	0.154355	0.926859	0.961675	0.285607	0.385715	1.94523
MW0169766	Resorcinol sulfoxide	Benzene and substituted derivatives	Benzene and substituted derivatives	C12H10O5S	0.5558	[M+NH4]+	62845-75-4	1.15729	0.0621835	1.32463	1.24707	0.0292816	0.645115	1.22477	0.02737	0.602624	1.23782	0.0546418	1.46749	0.972216	0.16828	0.747525	0.762974	0.283883	0.768585	1.38299	0.0194736	2.30319
MW0013931	3alpha-Acetomethoxy-11alpha-oxo-12-ursen-24-oic acid	Organic acids	Organic acids	C33H50O5	8.7375	[M+H]+	17019-95-3	0.734074	0.211528	1.78691	0.586718	0.398533	0.819255	0.835716	0.177502	1.54962	0.519647	0.598943	0.772872	1.09755	0.073486	0.780629	0.535306	0.584692	0.800034	0.0852661	0.859723	0.913252
MW0049090	Cycloartanyl ferulate	Others	Lactones	C40H60O4	8.7375	[M+Na]+	20972-10-5	0.464835	0.674234	0.857041	0.367208	0.738482	0.86407	0.414161	0.509875	1.20587	0.673159	0.520545	1.28145	0.551448	0.57128	0.678776	0.820189	0.313023	1.82498	0.800422	0.301991	0.705446
MW0129464	Angoletin	Others	Ketone compounds	C18H20O4	6.3902	[2M+H]+	76444-55-8	0.316581	0.714209	0.901992	0.25851	0.742103	1.03598	0.0661168	0.853173	0.96137	1.18194	0.0387584	0.614802	0.920546	0.242947	1.73874	0.308621	0.604354	0.835385	0.647616	0.389241	1.24652
MW0145066	Anacyclin	Others	Lactones	C18H25NO	3.5044	[M+H-2H2O]+	94413-18-0 | 502-57-8	0.679243	0.331431	1.08494	1.16073	0.0476918	1.1124	0.247909	0.758998	1.02272	1.18365	0.0737557	0.847441	0.138219	0.850119	1.01438	0.525492	0.485023	0.956674	0.214143	0.827341	0.98516
MW0122710	9-Methyluric acid	Organic acids	Organic acids	C6H6N4O3	6.0627	[2M+Na]+	55441-71-9	0.131895	0.852369	0.976631	1.12591	0.0711728	1.86097	0.46209	0.57791	1.15622	1.00403	0.149869	0.677369	0.711763	0.311956	0.877885	1.25123	0.0201926	1.50778	1.20615	0.030759	0.530748
MW0116887	1-Benzyl-2-methyl-1H-imidazole	Benzene and substituted derivatives	Benzene and substituted derivatives	C11H12N2	2.472	[M+K]+	13750-62-4	1.23519	0.0940838	7.9429	0.287453	0.621232	1.19991	0.0129165	0.611206	0.717038	0.826331	0.227497	0.539544	1.2853	0.117114	0.220107	0.297384	0.484317	1.44586	0.307581	0.795491	0.852199
MW0013024	2-(14,15-Epoxyeicosatrienoyl) Glycerol	GL	MG	C23H38O5	6.8646	[M+CH3CN+H]+	848667-56-1	0.09664	0.721577	0.894523	0.344763	0.576795	0.863816	0.254273	0.902097	0.918255	1.15053	0.134492	2.5307	1.16841	0.0556352	0.583816	0.37593	0.480042	1.45612	0.552401	0.540824	0.655104
MW0111046	N-(2-Hydroxyethyl)heptadecanamide	Alcohol and amines	Amines	C19H39NO2	6.6288	[M+HCOO+2H]+	53832-59-0	0.712292	0.288569	0.590097	0.941218	0.176757	0.176976	0.60884	0.520324	1.80432	1.2033	0.0082715	7.20473	0.00947129	0.911416	0.927056	0.858058	0.13269	2.00294	0.97586	0.219481	0.396694
MW0014136	3-Hydroxyvalproic acid	Organic acids	Organic acids	C8H16O3	8.7375	[M+CH3CN+Na]+	58888-84-9	0.0643528	0.908526	0.992763	0.566695	0.427589	1.16379	0.220643	0.762103	1.0762	0.322011	0.697773	1.04243	1.16468	0.0549645	0.875692	0.278581	0.704255	0.978525	0.485615	0.581389	0.900366
MW0006311	Benzyl isothiocyanate	Benzene and substituted derivatives	Benzene and substituted derivatives	C8H7NS	4.8445	[M+H]+	622-78-6	0.799317	0.238709	1.70677	0.330395	0.883918	0.942765	0.400224	0.564484	1.07126	0.537293	0.384704	0.569636	0.623302	0.452013	0.777931	0.927951	0.165161	1.56828	0.880986	0.193894	0.834762
MW0159383	Vobtusine	Alkaloids	Alkaloids	C43H50N4O6	5.7405	[M+]+	19772-79-3	0.646843	0.304894	2.10999	1.31802	0.00647071	6.09014	1.12076	0.147239	0.342254	1.21314	0.0241258	0.510562	0.255394	0.493402	0.67807	0.586906	0.364932	1.40129	0.993339	0.151848	0.468699
MW0151913	Diesaconitine	Alkaloids	Terpenoid alkaloids	C35H49NO12	5.4157	[M+H]+	16298-90-1	0.722213	0.296821	0.939936	0.691728	0.358175	1.24975	1.31179	0.0161836	0.447358	0.604832	0.51148	1.1341	1.36501	0.0379264	1.82517	1.36178	0.0172832	0.391002	1.37044	0.0101337	2.35119
MW0003251	2-Methylanthraquinone	Benzene and substituted derivatives	Benzene and substituted derivatives	C15H10O2	2.0819	[M+CH3CN+Na]+	84-54-8	0.701635	0.322034	1.37539	0.653953	0.461368	0.704503	0.968793	0.141032	0.673266	0.514548	0.618359	1.30999	1.18308	0.0795205	0.55631	0.177639	0.967424	1.01647	1.03144	0.0787373	2.0693
MW0006705	Danthron	Quinones	Anthraquinone	C14H8O4	1.1821	[M+CH3CN+Na]+	117-10-2	1.22619	0.0634803	0.240438	0.724308	0.395527	1.47043	1.12011	0.101794	0.188668	1.28981	0.0907735	2.97538	1.01578	0.236794	4.88136	0.83705	0.249624	0.240279	0.970325	0.108433	4.2959
MW0005981	Alitretinoin	Organic acids	Organic acids	C20H28O2	1.1039	[M+K]+	5300-03-8	0.573346	0.456731	1.09447	0.254034	0.739657	1.02731	0.656039	0.338899	1.08832	0.808474	0.273511	0.870996	1.20572	0.0435245	0.654362	1.03882	0.0936688	1.38551	0.3136	0.702222	1.03489
MEDP1475	N-Methylhydantoin	Heterocyclic compounds	Heterocyclic compounds	C4H6N2O2	2.5018	[M+H]+	616-04-6	0.736452	0.296386	1.36545	1.11116	0.0659228	0.600198	0.995688	0.111486	1.75736	0.00274402	0.909309	1.04122	1.04188	0.112202	0.655277	1.09262	0.0754904	0.369844	1.05082	0.145527	2.75158
MW0103823	(1R,4R,5S,6R)-4-Amino-2-oxabicyclo[3.1.0]hexane-4,6-dicarboxylic acid	Organic acids	Organic acids	C7H9NO5	0.5591	[M+NH4]+	191471-52-0 | 191471-50-8	0.285068	0.822583	1.05491	0.726617	0.317466	0.600675	1.06047	0.0562413	0.456165	1.04439	0.131245	1.95563	0.169791	0.926831	0.980799	0.543942	0.634833	0.775427	0.873309	0.101679	2.32603
MW0004291	4-m-Tolyl-2H-pyrido(4,3-E)(1,2,4)thiadiazin-3(4H)-one 1,1-dioxide	Benzene and substituted derivatives	Benzene and substituted derivatives	C13H11N3O3S	0.5558	[M+Na]+	72810-61-8	1.273	0.0337445	1.98017	0.703722	0.282256	0.642315	0.860762	0.143905	0.617363	0.687864	0.35087	1.23512	1.05705	0.0954006	0.516143	0.40807	0.78234	1.11153	1.18633	0.0817575	1.79724
MEDP1243	4-Hydroxytryptamine	Tryptamines,Cholines,Pigments	Tryptamines	C10H12N2O	1.4762	[M+CH3CN+Na]+	570-14-9	0.0417917	0.969347	0.981015	0.886237	0.181335	1.26247	1.04985	0.0321705	2.96658	1.19058	0.0249744	0.404802	0.115696	0.935032	1.03989	1.07291	0.121754	2.19978	1.10562	0.0678971	0.293925
MW0118781	4-Hydroxy-2-methylquinoline	Heterocyclic compounds	Heterocyclic compounds	C10H9NO	2.1754	[M+Na+HCOOH]+	607-67-0 | 5660-24-2	1.31283	0.0052798	0.776781	1.24766	0.00838327	1.47491	1.25168	0.03912	0.502188	1.33744	0.00914795	1.27235	1.32093	0.0393724	1.41482	1.13082	0.0564876	0.752395	0.928283	0.188362	1.28325
MW0104842	2-Phthalimidoglutaric acid	Organic acids	Organic acids	C13H11NO6	0.5558	[M+]+	6349-98-0 | 2301-52-2	1.23211	0.0378078	1.33111	1.03559	0.0834992	0.800012	1.06126	0.0650832	0.819258	1.2086	0.0566957	0.774483	0.454199	0.548635	1.07277	0.461725	0.531296	0.926804	1.32023	0.00645576	1.48854
MW0130458	2',5'-Dihydroxychalcone	Others	Ketone compounds	C15H12O3	2.3027	[M+CH3CN+Na]+	19312-13-1	1.3684	0.00502206	18.786	1.32671	0.00254586	10.8289	1.22646	0.102527	0.14478	1.35908	0.00251807	0.354945	1.42879	0.00325309	0.135352	0.779281	0.289123	1.29736	0.979641	0.0999437	0.544734
MEDL01845	Homodihydrocapsaicin	Alkaloids	Phenolamine	C19H31NO3	2.4819999999999998	[M-H+2K]+	20279-06-5	1.19376	0.125817	3.1185	0.624941	0.371083	1.22357	1.03087	0.162641	0.293767	0.112709	0.8487	1.05193	1.30915	0.0811758	0.124743	1.01452	0.103408	2.60588	0.913877	0.194487	2.60893
MW0107291	His-Asp	Amino acids and derivatives	Amino acids and derivatives	C10H14N4O5	3.1764	[M+NH4]+	41658-60-0	0.673588	0.37101	0.900087	0.757012	0.297405	0.634438	1.27349	0.00285542	0.364888	1.21593	0.0233119	3.17653	1.35089	0.0122268	0.428677	1.39301	0.000134473	5.76591	1.3885	0.00150861	0.611245
MW0127092	3-Aminopropyl-cyclohexylmethylphosphinic acid	Organic acids	Organic acids	C10H22NO2P	3.7413	[M+Na]+	123691-14-5	1.30458	0.000299508	0.170373	0.994414	0.197118	2.31431	0.591742	0.611778	1.29283	0.616115	0.503632	1.24391	1.08537	0.0677751	2.02765	0.130227	0.595589	1.27132	0.540145	0.433465	0.611785
MW0063617	Spathulenol	Terpenoids	Sesquiterpenoids	C15H24O	5.9213	[M+NH4]+	6750-60-3	1.32386	0.00585656	0.744236	1.34899	0.00233898	3.31852	1.33183	0.00213902	0.39479	1.10168	0.108559	1.13009	1.0767	0.133231	0.90694	1.1579	0.0687795	0.76807	1.12147	0.0556589	1.30283
MEDL02650	Cyclomorusin	Flavonoids	Other Flavonoids	C25H22O6	2.9159	[M+]+	62596-34-3	0.369118	0.605006	1.05997	1.18986	0.0195877	1.44363	1.17728	0.0219315	0.699091	1.1414	0.0708303	1.20942	0.377502	0.78152	0.915702	0.15845	0.79435	0.896493	0.0676327	0.84816	0.941541
MEDN0669	5-KETE	Lipids	Free fatty acids	C20H30O3	4.9825	[M+NH4]+	126432-17-5	0.578123	0.414696	0.866987	0.148883	0.842223	1.07032	1.25957	0.0802531	4.26848	1.24585	0.0965014	0.378912	1.08484	0.155301	1.87763	0.973832	0.103906	0.437313	0.14937	0.62552	0.811447
MEDP1186	Methyl-2-pyrrolidone-5-carboxylate	Others	Lactones	C6H9NO3	0.5753	[M+H]+	4931-66-2	0.343688	0.551425	1.20961	0.15661	0.673106	0.758801	0.158035	0.625485	0.716286	0.648724	0.36789	1.50261	0.30171	0.814746	1.05989	1.28701	0.00449075	0.402301	0.383981	0.314254	2.37401
MW0006688	Cyperine	Benzene and substituted derivatives	Benzene and substituted derivatives	C15H16O4	5.1816	[M+K]+	33716-82-4	1.2268	0.0976316	0.541004	1.32255	0.00370677	2.98479	1.32096	0.000163657	0.275617	0.984713	0.230937	1.36169	1.2451	0.0982341	1.82856	1.06559	0.15737	0.657878	1.38979	0.00948242	1.37167
MW0102823	Tomatidine	Alkaloids	Steroid alkaloids	C27H45NO2	6.2643	[M+K]+	77-59-8	1.36401	0.00461196	0.357606	1.1952	0.0199321	2.15322	1.19269	0.0229628	0.456851	0.612041	0.406519	1.11938	1.43485	0.0135429	3.88984	1.34638	0.017697	0.474092	1.07492	0.128284	1.37709
MW0137498	Benzyl cinnamate	Benzene and substituted derivatives	Benzene and substituted derivatives	C16H14O2	0.7716	[M+K+HCOOH]+	103-41-3 | 8014-16-2 | 78277-23-3	1.37356	3.89119e-05	0.309205	1.34348	0.000666224	1.69787	1.32263	0.0010884	0.655064	1.41289	0.000310696	1.66432	1.3903	0.0266662	1.70473	1.38847	0.0111887	0.386601	1.41382	1.09863e-05	2.651
MW0106105	Carbamic acid	Organic acids	Organic acids	CH3NO2	0.5753	[M+H]+	463-77-4	1.21882	0.0373829	1.4722	1.13563	0.0254327	0.474907	1.2492	0.00600691	0.629568	1.09232	0.0598298	1.82499	1.20496	0.0523943	0.868538	1.2815	0.00673022	0.408982	1.34617	0.000756253	3.50452
MEDN0604	Tetradecanedioic acid	Lipids	Free fatty acids	C14H26O4	2.6402	[M+K]+	821-38-5	1.36942	0.000508314	0.366771	1.35385	0.00266358	0.504597	1.33322	0.0106069	0.368473	1.41675	5.55429e-07	7.89958	1.33998	0.0158968	1.27387	1.38532	0.000633175	0.509137	1.39772	0.00716415	2.86214
MW0011432	(6beta,7alpha,12beta,13beta)-7-Hydroxy-11,16-dioxo-8,14-apianadien-22,6-olide	Others	Ketone compounds	C23H28O5	3.5044	[M+H]+	403613-16-1	0.275871	0.522113	1.36606	0.592275	0.402959	0.640779	0.582473	0.329366	0.4579	0.658462	0.352493	1.36793	0.243295	0.927753	1.03895	0.623029	0.509342	0.740153	0.684097	0.305298	2.37177
FDATN00765	Sulisobenzone	Benzene and substituted derivatives	Benzene and substituted derivatives	C14H12O6S	1.1236	[M+]+	4065-45-6	1.25044	0.0449804	2.26527	0.257576	0.76918	1.04179	1.10628	0.0628634	0.620571	1.33307	0.00334367	0.468644	1.36898	0.0374772	0.349624	1.37069	0.000512424	2.82171	1.18533	0.101968	1.4769
MW0156995	Ser-Asp	Amino acids and derivatives	Amino acids and derivatives	C7H12N2O6	0.8296	[M-2H+3Na]+	2543-31-9	1.3473	0.00992631	3.20845	0.156771	0.883611	0.93032	0.849034	0.155141	0.598601	0.196459	0.586167	0.763412	1.4344	0.00762703	0.0922905	1.38884	0.0181992	8.1154	0.1054	0.917978	0.978835
MW0115661	4-Iodo-5-methyl-1H-pyrazol-3-amine	Alcohol and amines	Amines	C4H6IN3	0.7125	[M+H]+	81542-52-1	0.264521	0.701253	1.03511	0.802767	0.163965	1.71553	0.254413	0.475563	1.43946	1.1983	0.0878222	0.768324	0.798143	0.279931	0.74306	0.908499	0.159242	1.49718	1.30742	0.00915305	0.45769
MEDP1597	Securinine	Alkaloids	Terpenoid alkaloids	C13H15NO2	8.8169	[M+]+	5610-40-2	0.510487	0.53296	0.927925	0.0562957	0.966408	1.01044	0.885257	0.223708	0.593216	0.906992	0.199574	1.27409	0.53273	0.474618	1.13425	0.641085	0.41313	0.879141	0.786171	0.342527	1.41512
MEDP0707	2-Pentadecanone	Others	Ketone compounds	C15H30O	6.5267	[M+Na+HCOOH]+	2345-28-0	1.02024	0.198718	0.5829	0.90051	0.207128	1.66891	0.805617	0.202751	1.11539	0.600763	0.378124	0.726991	1.40109	0.00443734	2.2331	0.640674	0.390345	0.815281	0.777331	0.275497	0.696311
MW0053459	Ganodermic acid TQ	Terpenoids	Triterpene	C32H46O5	8.7772	[M+H]+	112430-66-7	0.330049	0.433216	1.46742	0.244447	0.951456	1.02606	0.194575	0.843206	1.11405	1.04463	0.135955	0.725243	0.510049	0.668375	0.734515	0.216946	0.781935	0.792808	0.299921	0.518646	1.41161
MW0125173	Mevalonolactone	Others	Ketone compounds	C6H10O3	4.9428	[M-H+2Na]+	503-48-0	1.37467	1.06579e-07	0.257476	0.903569	0.150433	1.44646	1.31761	0.00138479	0.127612	1.41496	3.55498e-07	6.1424	1.23339	0.0851664	1.33553	1.28189	0.00328691	0.309777	1.37748	0.00123028	8.27981
MW0159262	Val-Gln	Amino acids and derivatives	Amino acids and derivatives	C10H19N3O4	1.3386	[M+]+	42854-54-6	0.0550652	0.795125	0.834247	1.32909	0.0094789	3.05614	0.990337	0.113496	0.761547	1.00739	0.0635652	0.36684	0.240422	0.556165	0.776251	0.866498	0.201746	1.80973	0.154581	0.998354	0.999405
MEDN1056	Iminodiacetic acid	Organic acids	Organic acids	C4H7NO4	0.8783	[M+NH4]+	142-73-4	1.33309	0.0252655	4.29738	0.728979	0.33269	1.42616	1.13837	0.0783081	0.519474	0.389689	0.563888	0.833347	1.35496	0.0150366	0.179466	0.352069	0.418489	2.19559	0.340413	0.944032	0.956545
MEDP0285	2,6-Diaminooimelic Acid	Organic acids	Organic acids	C7H14N2O4	4.2143	[M+Na]+	583-93-7	0.213189	0.752042	1.03005	1.30008	0.00829868	1.38126	0.700877	0.296761	0.916722	1.31076	0.0218581	0.771863	1.19344	0.0505713	1.24402	1.04929	0.110801	1.07317	1.33485	0.01458	0.744036
MW0118145	2-[4-(3,4-Methylenedioxyphenyl)butyl]-4(1H)-quinolinone	Others	Ketone compounds	C20H19NO3	3.5898	[M+Na]+	17889-77-9	0.727784	0.349588	1.08587	1.18618	0.00847322	2.6337	1.15988	0.025207	0.410175	0.829904	0.228217	0.883623	1.35931	0.0183174	0.822642	1.21628	0.0728981	1.33765	0.887641	0.257122	0.876728
MW0111114	N-(2-Hydroxyethyl)-2-(3-nitro-1,2,4-triazol-1-yl)acetamide	Alcohol and amines	Amines	C6H9N5O4	0.5362	[M+H]+	104958-85-2	0.52202	0.367576	1.55788	0.790054	0.238531	0.591361	0.219857	0.755005	1.13263	1.18584	0.0374994	0.404939	0.466916	0.53759	1.41886	0.687065	0.443889	1.3688	0.237196	0.597845	1.21858
MW0153756	Met-Gln	Amino acids and derivatives	Amino acids and derivatives	C10H19N3O4S	5.162000000000001	[2M+H]+	36261-62-8	0.879045	0.224384	0.426051	1.19698	0.000710042	6.5019	0.982794	0.0934097	0.30508	0.367424	0.462378	1.43402	1.15076	0.0537814	1.70498	0.809687	0.298548	0.658314	0.329339	0.572198	0.735152
MW0143168	4-(tert-butyl)phenyl benzoate	Benzene and substituted derivatives	Benzene and substituted derivatives	C17H18O2	1.8689	[M+]+	14041-81-7	0.658581	0.336752	0.684773	0.2426	0.654898	1.56732	0.236498	0.916818	1.08794	0.137343	0.740972	0.759922	0.18734	0.611997	1.22611	1.36768	3.2296e-05	13.7212	1.39005	3.74926e-05	0.0669885
MW0104164	1-(Tert-butoxycarbonyl)piperidine-2-carboxylic acid	Organic acids	Organic acids	C11H19NO4	0.8296	[M+NH4]+	98303-20-9 | 118552-55-9	1.02685	0.167555	0.217684	0.61116	0.434381	0.667651	0.927296	0.14323	2.44541	0.773029	0.238267	2.56995	0.687007	0.311426	0.6272	1.33328	0.0226437	0.373724	1.15519	0.14884	4.67079
MW0143436	4'-O-Methylisoflavone	Flavonoids	Flavones	C16H12O3	3.3459	[M+CH3CN+Na]+	1621-58-5	1.34344	0.00227988	0.651926	1.33202	0.00247265	8.75149	1.29779	0.00321114	0.199373	0.0909725	0.953992	1.00439	0.733573	0.284719	0.629887	0.966256	0.039019	2.59211	1.28174	0.0439678	0.536086
MW0007593	Mescaline	Benzene and substituted derivatives	Benzene and substituted derivatives	C11H17NO3	8.7375	[M+H-H2O]+	54-04-6	0.554596	0.447437	1.12867	0.422291	0.662124	1.12229	0.0506666	0.935737	1.02204	0.608231	0.406804	1.15593	1.30184	0.0244757	0.603399	1.09073	0.0826685	1.25197	0.803548	0.274863	0.884558
MEDL02259	Caffeine	Alkaloids	Alkaloids	C8H10N4O2	5.4805	[M+NH4]+	58-08-2	0.161832	0.848776	1.08967	0.758985	0.247546	0.630836	1.28291	0.00886211	4.99871	0.027902	0.68222	0.826996	0.337099	0.469603	0.659254	0.839859	0.193614	1.56584	1.22206	0.0536997	0.340899
MW0116094	1,2,3,6-Tetrahydro-1-nitroso-2,3'-bipyridine	Alkaloids	Pyridine alkaloids	C10H11N3O	6.4246	[M-H+2Na]+	71267-22-6	0.240828	0.699611	1.09191	0.821829	0.277586	1.28929	0.177923	0.886449	0.96641	1.18043	0.0462237	0.74929	0.381568	0.600148	0.883925	0.482794	0.525386	1.0921	0.0574487	0.909715	1.01619
MW0143316	5-Hydroxy-1-(4-hydroxy-3-methoxyphenyl)octan-3-one	Phenolic acids	Phenolic acids	C15H22O4	5.6404	[M-H+2K]+	77398-90-4	1.28229	0.0504908	2.61507	0.787336	0.22537	1.7849	1.28177	0.00388673	0.0963885	0.967058	0.233316	0.588725	0.700552	0.392201	1.16594	1.15254	0.0729826	0.656397	1.38648	0.00498857	4.93313
MW0159464	Zizyphine F	Heterocyclic compounds	Heterocyclic compounds	C32H47N5O6	8.7505	[M+]+	55839-64-0	0.0966259	0.876882	0.898633	0.360642	0.549638	1.21161	0.0246279	0.800765	0.909503	0.537277	0.609702	0.766254	0.916116	0.268094	1.67593	1.06497	0.0473553	0.485201	0.606619	0.328704	1.62069
MW0165756	gamma-Amyrin	Alcohol and amines	Alcohols	C30H50O2	7.8716	[M+H]+	28413-82-3	0.695136	0.284684	1.68642	1.1791	0.0949209	0.281268	0.849239	0.201316	1.98492	0.329385	0.996603	0.997626	0.790858	0.320039	1.5681	0.209378	0.614777	1.4222	0.0726486	0.400136	0.477384
MEDN1172	Sphinganine 1-phosphate	Lipids	Sphingolipids	C18H40NO5P	6.9019	[M+HCOO+2H]+	19794-97-9	0.27524	0.617234	1.27516	0.0407282	0.850748	0.901708	1.00569	0.202442	3.6571	0.375597	0.592013	0.782154	0.444323	0.553196	0.722828	0.0885916	0.999183	1.00049	0.970003	0.16427	0.420428
MEDL00436	Dehydroabietic acid	Terpenoids	Ditepenoids	C20H28O2	5.0096	[M+CH3CN+Na]+	1740-19-8	1.36306	0.00434187	0.226367	1.24709	0.0821875	7.74717	1.31095	0.0166072	0.074944	1.26011	0.00279562	3.37655	1.43108	0.00160528	3.22642	1.37329	0.00130026	0.428462	1.18034	0.0774213	1.63004
MEDP1605	Glu-glu	Amino acids and derivatives	Amino acids and derivatives	C10H16N2O7	3.6031	[M-H+2Na]+	3929-61-1	0.883302	0.21396	0.92863	1.35377	2.83105e-05	2.75232	1.34255	3.84381e-05	0.4192	0.0219248	0.997299	0.999833	1.35147	0.00801962	0.864979	1.32512	0.00968065	1.23837	1.27391	0.0406173	0.87147
ZINC95909704	Taxuspinanane J	Benzene and substituted derivatives	Benzene and substituted derivatives	C40H44O12	4.2532	[M+H]+	220932-65-0	1.37004	0.0128508	0.0266716	0.399965	0.506641	0.519332	0.92047	0.316552	4.69271	1.3941	0.0126711	36.1394	0.014928	0.664459	1.3388	0.761927	0.278364	1.8905	1.19388	0.0826066	0.168194
MW0013835	3,4-Dimethyl-5-propyl-2-furanpentadecanoic acid	Organic acids	Organic acids	C24H42O3	5.5604	[M+]+	180346-59-2	0.471076	0.495437	0.639421	0.0815665	0.903011	0.972108	0.0111428	0.965484	0.98875	0.20736	0.551123	1.37373	0.24129	0.872016	0.914269	0.930486	0.0781433	0.382691	1.00752	0.0498985	3.38524
MW0112166	Paeonol	Phenolic acids	Phenolic acids	C9H10O3	0.5558	[M+Na]+	552-41-0	1.16485	0.0343828	1.37539	0.753432	0.259344	0.809959	0.876648	0.18762	1.30396	1.19708	0.0354859	0.693642	1.28093	0.0177492	0.767262	0.436048	0.550434	0.949677	1.21142	0.0479982	1.36205
MW0001499	2-Anthracenesulfonic acid, 1-amino-9,10-dihydro-9,10-dioxo-	Benzene and substituted derivatives	Benzene and substituted derivatives	C14H9NO5S	0.5558	[M+Na]+	83-62-5	1.33729	0.001129	1.63538	1.08854	0.0992078	0.585421	1.24684	0.00776062	0.455199	1.27476	0.010735	1.60393	1.24655	0.0348452	0.842203	1.3882	0.00435978	0.53028	1.41575	0.00064864	3.20336
MW0110119	Trp-Ile	Amino acids and derivatives	Amino acids and derivatives	C17H23N3O3	8.7375	[2M+NH4]+	64339-42-0	0.922648	0.196172	3.09608	1.04444	0.0089072	0.231577	0.0500536	0.845518	0.929686	0.497014	0.723521	1.17985	0.8595	0.171248	1.72464	0.976292	0.196169	0.387684	0.832283	0.434858	1.90176
MEDL02654	Morusin	Flavonoids	Other Flavonoids	C25H24O6	2.2033	[M+]+	62596-29-6	1.34853	0.00403467	0.463372	1.32892	0.000354521	2.32884	1.332	0.00149537	0.286032	1.41232	0.000169592	1.96962	1.40983	0.00664557	2.42174	1.33877	0.0250495	0.614763	0.871933	0.212929	1.10483
MW0111055	Dihomo-gamma-linolenoylethanolamide	Alcohol and amines	Amines	C22H39NO2	6.8224	[M+K]+	150314-34-4	1.03071	0.16293	1.92606	1.33653	0.000121521	0.281188	1.23776	0.00849195	2.52103	1.31165	0.00638044	1.78624	0.96448	0.157221	0.520429	0.500144	0.466744	0.751593	0.0544274	0.854646	1.04826
MW0063241	Pyripyropene A	Terpenoids	Sesquiterpenoids	C31H37NO10	5.062	[M+H]+	147444-03-9	0.599892	0.406066	0.655515	1.30597	0.0466159	0.259513	1.13271	0.0295471	3.73029	0.693649	0.385113	1.54299	0.101262	0.823294	1.12297	0.434222	0.343774	0.51248	0.617989	0.322522	1.77463
MW0063602	Soyasapogenol A	Terpenoids	Triterpene	C30H50O4	7.2879	[M+]+	508-01-0	1.1883	0.106289	0.572308	1.33546	0.0101297	7.81037	1.34115	0.00732977	0.035516	1.31471	0.0543151	2.48444	1.0735	0.124982	0.642596	1.19205	0.0298648	2.09301	1.2874	0.0133975	1.8851
MW0006078	Benzyl alcohol	Benzene and substituted derivatives	Benzene and substituted derivatives	C7H8O	5.1649	[M+]+	100-51-6	1.35993	0.00835016	0.586177	1.26777	0.0361743	3.62242	1.28711	0.00100098	0.301532	1.078	0.094649	1.44367	0.500317	0.503037	1.10276	0.53869	0.49116	1.10474	0.892006	0.223088	0.888029
MW0049085	Curcumol	Terpenoids	Sesquiterpenoids	C15H24O2	7.0209	[M+CH3CN+H]+	4871-97-0	0.321737	0.788788	0.941703	0.909157	0.154651	0.891469	0.27306	0.670573	0.95747	0.375342	0.61921	1.0406	1.07377	0.107308	1.51003	1.26915	0.0102149	0.567964	1.07082	0.0725659	1.394
MEDP0904	FFA(18:1)	Lipids	Free fatty acids	C18H34O2	6.7827	[M+Na+HCOOH]+	112-80-1	1.04731	0.101509	0.833538	1.19037	0.0221717	1.29494	0.627322	0.368262	1.07898	0.898011	0.210177	0.926971	1.37807	0.0192833	2.07449	1.3416	0.0420479	0.571555	1.34968	0.00757086	0.781225
MW0149373	Gabunine	Alkaloids	Alkaloids	C42H50N4O5	6.4243	[M+H]+	1357-30-8	0.845282	0.215147	1.59359	0.353575	0.622001	1.21651	0.511619	0.586734	1.357	0.383968	0.625571	1.21473	0.592113	0.441024	0.770843	0.411303	0.565273	0.817336	0.801383	0.181153	0.496689
MW0107597	Isovalerylalanine	Amino acids and derivatives	Amino acids and derivatives	C8H15NO3	8.7375	[M+NH4]+	68219-63-6	0.974663	0.088937	1.86539	1.09303	0.123383	1.37608	0.10106	0.925217	1.0071	1.12904	0.0293702	0.425269	0.765004	0.318677	1.14787	0.127234	0.963964	0.992156	0.726328	0.307018	0.798684
MW0154081	N-(6-Oxo-6H-dibenzo[b,d]pyran-3-yl)methanesulfonamide	Alcohol and amines	Amines	C14H11NO4S	3.2864	[M+H]+	6957-70-6	1.29588	0.0778557	0.129665	0.0159853	0.67491	1.25515	1.34193	0.00359207	0.0791422	1.09257	0.0913513	3.67062	1.22304	0.125239	4.85661	1.07833	0.155578	0.307831	1.41046	0.00329613	14.1478
MW0137700	(Z)-3,5,4'-Trimethoxystilbene	Others	Stilbene	C17H18O3	1.3976	[M+H-H2O]+	94608-23-8	1.09661	0.0831488	0.770153	0.885824	0.270615	0.635897	1.06696	0.1672	2.01584	1.2895	0.0392407	0.777023	1.39622	0.0524323	4.45589	1.34606	0.0646716	0.301642	0.22833	0.825008	0.969883
MEDP1814	2,5-Dimethyl-3(2H)-furanone	Heterocyclic compounds	Heterocyclic compounds	C6H8O2	6.3445	[2M+NH4]+	14400-67-0	0.509861	0.677462	0.803805	0.960705	0.185943	0.212315	0.265795	0.959404	0.966307	1.29682	0.0420945	6.06494	0.352296	0.878568	1.10826	0.300095	0.72339	0.786609	0.205232	0.850153	1.1469
MW0161303	Benzeneacetonitrile, 4-hydroxy-3-methoxy-alpha-(3-(methylamino)propyl)-alpha-(1-methylethyl)-	Benzene and substituted derivatives	Benzene and substituted derivatives	C16H24N2O2	0.5558	[M+K]+	71539-08-7	0.635369	0.463854	1.43899	0.502249	0.413957	1.70483	0.461243	0.4922	0.864978	0.862424	0.246463	0.35319	1.18576	0.126619	2.21602	0.110743	0.776064	0.92367	1.08562	0.0685339	0.651859
MW0121072	5-Acetylthiophene-2-carboxylic acid	Organic acids	Organic acids	C7H6O3S	0.7125	[M+Na]+	4066-41-5	0.58779	0.532507	1.3698	0.660175	0.192022	26.8604	0.485823	0.194266	0.0408637	0.0699154	0.948341	1.04948	0.644214	0.423205	0.667447	0.630089	0.433322	1.48513	0.643298	0.3753	0.639352
MEDP0670	2,6-Dimethylpyridine	Alkaloids	Pyridine alkaloids	C7H9N	6.6634	[M+]+	108-48-5	1.02247	0.0820099	1.63082	0.619441	0.376598	0.879168	1.1575	0.02798	0.790403	0.268258	0.750365	0.933216	0.272619	0.730048	0.929698	0.0550859	0.907356	1.02814	0.0710881	0.955098	0.989232
MW0125609	N~5~-benzyl-1-phenyl-1H-1,2,4-triazole-3,5-diamine	Alcohol and amines	Amines	C15H15N5	2.3027	[M+H]+	681261-29-0	1.0901	0.0624037	0.481462	1.27061	0.00272084	5.03497	1.23057	0.00253995	0.263687	0.0399406	0.957012	1.01072	0.835515	0.221381	2.89028	1.02721	0.173406	0.225562	1.23491	0.0162223	2.37419
MW0147562	cis-Zeatin riboside monophosphate	Nucleotides and derivatives	Nucleotides and derivatives	C15H22N5O8P	1.8004	[M+NH4]+	125225-71-0	0.570983	0.344874	0.43712	1.14134	0.0622977	11.0417	0.920509	0.0410148	0.311767	0.64364	0.398469	0.637337	0.86619	0.254686	0.534552	1.15622	0.130812	4.24597	0.858101	0.222415	0.459406
MW0114568	Guanadrel	Alkaloids	Plumerane	C10H19N3O2	0.8538	[M+K]+	40580-59-4	1.22575	0.0136703	0.551078	0.849425	0.16802	1.35957	0.365043	0.611004	0.892022	1.17991	0.0350239	1.43632	0.907124	0.246766	1.2322	0.874126	0.196243	0.734973	0.432708	0.570921	1.15028
MEDN1837	3,5-Di-tert-butyl-4-hydroxybenzyl alcohol	Benzene and substituted derivatives	Benzene and substituted derivatives	C15H24O2	6.544	[M+CH3CN+H]+	88-26-6	0.282501	0.671872	0.84876	0.92954	0.212492	1.6	0.633043	0.393768	0.868835	0.563977	0.46609	0.761842	0.855103	0.271405	1.31188	0.258189	0.838614	0.952667	0.251508	0.667356	0.890144
MW0124196	Fusarochromanone	Others	Ketone compounds	C15H20N2O4	2.4222	[M+H]+	104653-89-6	0.653783	0.365763	1.20802	1.15784	0.0834608	0.449406	1.2442	0.0674459	2.86661	0.690335	0.309602	0.788734	1.00593	0.184569	1.40745	1.08195	0.0495633	0.457898	0.635302	0.425435	1.26411
MW0110567	Creatinol sulfate	Others	Others	C8H24N6O6S	3.2963	[2M+H]+	50648-53-8	0.668129	0.391792	1.52297	1.06118	0.113541	0.687744	1.24196	0.0195782	1.48362	0.543929	0.53734	1.13182	0.846483	0.281453	0.525066	0.146858	0.768751	1.21127	0.133854	0.840448	0.893971
MW0113071	4-Hydroxy-4-methyl-5-hexenoic acid gamma lactone	Others	Others	C7H10O2	3.2667	[M+K+HCOOH]+	1073-11-6	1.34347	0.00245364	0.643787	0.99888	0.122246	1.36165	1.22318	0.0128158	0.529978	1.31849	0.00681626	1.32917	1.26174	0.0851629	1.52296	0.0720081	0.93585	1.01291	0.357522	0.684426	1.04978
MW0001968	Benzoic acid, 2-[4-(1,1-dimethylethyl)benzoyl]-	Benzene and substituted derivatives	Benzene and substituted derivatives	C18H18O3	4.6874	[M+Na]+	146-81-6	0.81865	0.193104	1.49741	1.01938	0.0519271	1.85337	0.131555	0.804081	0.820665	0.972634	0.109185	0.623974	0.093086	0.825463	1.06592	1.09011	0.0907052	1.655	1.01356	0.132113	0.398879
MW0147058	Cannabisin-b	Lignans and Coumarins	Lignans	C34H32N2O8	1.3976	[M+H]+	144506-17-2	1.03989	0.261629	3.32667	0.964204	0.134178	0.406249	0.761065	0.253062	1.68164	1.11673	0.146738	0.351951	0.668338	0.434743	1.83501	1.01012	0.285158	0.357076	1.22352	0.093227	1.90802
MW0105314	5-Hydroxylysine	Amino acids and derivatives	Amino acids and derivatives	C6H14N2O3	3.4055	[M+Na]+	1190-94-9	0.6223	0.40898	1.09556	1.03189	0.0788551	1.12477	0.0569497	0.958447	1.00409	1.3441	0.007793	0.795629	0.249149	0.753193	1.03837	0.312991	0.732477	1.02963	0.554928	0.485056	0.950131
MW0117390	2-(1-methyl-1H-imidazol-5-yl)acetic acid	Organic acids	Organic acids	C6H8N2O2	5.6404	[2M+NH4]+	4200-48-0	0.255423	0.674478	0.874225	1.32139	0.0504001	11.6086	1.22876	0.0885492	0.172238	1.04068	0.135697	0.508576	0.47585	0.644447	1.11442	0.383074	0.638222	1.03994	0.261589	0.920958	0.970638
MW0109182	Phenylalanyllysine	Amino acids and derivatives	Amino acids and derivatives	C15H23N3O3	1.7905	[M-H+2Na]+	6456-72-0	0.0937508	0.862607	1.01601	1.35551	0.000335851	0.361121	1.34066	7.59811e-05	2.73345	1.20363	0.032167	1.13742	1.18795	0.0464765	1.30055	1.34932	0.00311189	0.541257	1.09305	0.0733692	1.24533
MW0116659	1,3-dimethyl-1H-pyrazolo[3,4-b]pyridin-5-amine	Alcohol and amines	Amines	C8H10N4	0.5656	[M+Na]+	19736-04-0	0.775794	0.25118	1.65886	0.651845	0.350936	0.656874	0.131703	0.795412	0.850403	0.0814593	0.834172	1.09262	0.0955775	0.580905	1.43823	0.173688	0.364425	0.469143	0.00787893	0.572618	1.4638
MW0105587	Allodesmosine	Organic acids	Organic acids	C30H51N6O10+	8.7375	[M+Na]+	129717-82-4	0.708898	0.246245	1.97409	0.668176	0.366461	0.432047	0.155396	0.744448	1.19894	0.396241	0.892099	1.12943	1.06419	0.128412	0.306124	0.841361	0.359487	0.390665	1.20499	0.00489587	7.24008
MW0002608	Phenol, 2-[bis[4-(dimethylamino)phenyl]methyl]-	Benzene and substituted derivatives	Benzene and substituted derivatives	C23H26N2O	5.6404	[M+K]+	6310-64-1	0.238784	0.827511	0.952258	0.825339	0.225123	0.666487	0.898082	0.153811	0.732481	0.884043	0.218228	1.44757	1.15765	0.0418657	1.7618	1.23079	0.0102876	0.308103	1.19282	0.0213933	2.73758
MW0160419	(Z)-Ethene-1,2-diol	Alcohol and amines	Alcohols	C2H4O2	9.8556	[M+H]+	65144-74-3	0.229551	0.730429	0.820646	0.489987	0.542703	0.845763	1.05221	0.086739	1.63975	0.298304	0.856131	0.917331	0.316921	0.764243	0.841241	0.21149	0.995855	0.997358	0.424885	0.599325	1.14162
MW0126316	2-(4-(benzo[d][1,3]dioxol-5-yl)-2-tert-butyl-1H-imidazol-5-yl)-6-methylpyridine	Benzene and substituted derivatives	Benzene and substituted derivatives	C20H21N3O2	5.4604	[M+NH4]+	694433-59-5	0.0667747	0.900225	1.01525	0.600545	0.389599	1.09811	0.718597	0.304082	1.11707	0.977497	0.141893	0.819198	1.01295	0.135841	1.30323	0.483276	0.518634	0.90381	0.81199	0.256424	0.832171
MW0140528	Isobutyraldehyde oxime	Others	Aldehyde compounds	C4H9NO	9.0144	[M+K+HCOOH]+	151-00-8 | 118063-49-3	1.16731	0.0887139	1.59758	0.838252	0.218186	1.09157	0.542093	0.444411	1.04301	1.4043	0.00196249	0.325743	1.13213	0.0653155	1.40393	1.20471	0.0526907	1.2055	0.0669778	0.956625	0.997263
MEDN0636	Ginkgolic acid	Phenolic acids	Phenolic acids	C22H34O3	5.5005	[M+]+	22910-60-7	0.839176	0.182581	0.676105	1.21414	0.0133466	0.528653	1.33479	0.00263571	3.77004	0.41956	0.570468	0.876264	1.26129	0.0290877	2.65727	1.35196	0.0467572	0.364153	0.911194	0.226363	0.875215
MEDL00820	Cytosine	Nucleotides and derivatives	Nucleotides and derivatives	C4H5N3O	0.9028	[M+H]+	71-30-7	1.04274	0.145746	0.720864	0.912425	0.144292	1.71021	0.914076	0.138496	0.634062	0.376059	0.58711	0.877473	0.538255	0.435101	1.1589	0.767135	0.29726	1.19412	0.337222	0.629933	1.05351
MW0114502	Galacturonic acid	Organic acids	Organic acids	C6H10O7	3.9589	[M-2H+3Na]+	14982-50-4	0.0763293	0.809103	0.698729	0.79261	0.272947	3.84807	0.583649	0.859745	0.784873	0.582729	0.425402	0.431568	1.03843	0.150691	3.11867	0.900051	0.266003	2.11283	1.08499	0.123295	0.166635
MW0139573	5-hydroxy-2-(4-hydroxy-3-methoxyphenyl)-7-methoxy-3-[(2S,3R,4S,5S,6R)-3,4,5-trihydroxy-6-[[(2R,3R,4R,5R,6S)-3,4,5-trihydroxy-6-methyloxan-2-yl]oxymethyl]oxan-2-yl]oxychromen-4-one	Flavonoids	Flavones	C29H34O16	0.8342	[M+Na]+	64527-08-8	1.11716	0.0560974	0.256621	0.201036	0.658442	0.718396	0.00442238	0.832167	1.16217	0.783174	0.235373	1.6687	1.01689	0.151223	2.26479	1.10535	0.0511419	0.397272	1.07016	0.187649	3.1087
MW0116583	1,2,5-Trimethylpyrrole	Heterocyclic compounds	Heterocyclic compounds	C7H11N	2.5018	[M+Na]+	930-87-0	0.576473	0.500977	0.88711	1.28842	0.0133017	0.591714	0.871657	0.18395	1.15078	1.37506	0.00228609	1.59371	1.0022	0.203302	0.715505	1.32154	0.0196824	0.657432	1.40228	0.00146588	2.20823
ZINC67910443	Tectoruside	Benzene and substituted derivatives	Benzene and substituted derivatives	C21H30O13	6.4645	[M+]+	38784-73-5	0.222541	0.781975	1.08181	0.0864753	0.706361	1.27946	0.423197	0.500391	0.598381	0.219372	0.852829	0.892357	0.300897	0.760251	0.904801	1.03442	0.0596513	1.8271	0.578845	0.698502	0.818451
MW0112809	3'-Fucosyllactose	Others	Saccharides	C18H32O15	0.8102	[M-H+2Na]+	41312-47-4	1.29847	0.012006	1.17951	0.94813	0.141826	1.40765	0.266548	0.721871	0.918892	1.39893	0.000235055	0.659052	1.06463	0.176834	1.19736	1.32176	0.0253779	0.59652	1.00291	0.171151	1.39242
MEDP1062	Thioacetic-acid-S-methyl-ester	Others	Lactones	C3H6OS	0.5558	[M+Na]+	1534-08-3	1.15058	0.038042	1.27652	1.21865	0.0137023	0.692491	1.31004	0.00626768	0.593111	1.20274	0.0333951	1.40288	0.42034	0.609832	0.944549	1.26128	0.0469406	0.642438	1.39797	0.00306202	2.2405
MW0114694	Lacto-N-Difucopentaose Ii	Others	Saccharides	C38H65NO29	5.5005	[M+H-H2O]+	62258-12-2	1.33367	0.0126268	0.552419	1.3468	0.00426785	18.6996	1.26725	0.0454097	0.216231	1.35698	0.00871969	0.54431	1.42771	0.0129463	2.73713	0.627262	0.403446	0.915485	1.34079	0.00182872	0.328236
MW0141460	16alpha,17alpha-Epoxy-20-oxopregn-5-en-3beta-yl acetate	Others	Lactones	C23H32O4	4.312	[M+Na]+	34209-81-9	0.827792	0.247547	1.57632	1.26314	0.00851902	2.78248	0.0383703	0.621967	0.760419	1.3472	0.0404735	0.521816	0.723061	0.291783	0.672086	1.00427	0.0820331	0.428005	0.526844	0.347532	1.99746
MW0008211	N-(3-hydroxyphenyl)-Arachidonoyl amide	Benzene and substituted derivatives	Benzene and substituted derivatives	C26H37NO2	4.9428	[M+H-H2O]+	183718-75-4	0.0471673	0.965298	0.988904	0.717152	0.276207	0.621337	0.835767	0.158449	1.69358	0.152194	0.800173	0.877182	0.380555	0.709838	0.874574	0.779393	0.235166	1.48518	0.473589	0.630289	0.843426
MW0109011	(S)-Methyl 2-amino-3-(tert-butoxy)propanoate	Others	Lactones	C8H17NO3	0.8685	[M+K]+	17083-26-0	0.810316	0.234323	0.686561	1.28368	0.0310062	0.304324	1.25696	0.0214448	5.47429	0.958776	0.177151	1.54663	0.606133	0.435491	0.777371	0.784078	0.356858	2.25114	0.981463	0.283642	0.323027
ZINC33831094	Phenol, 4-[[4-(ethoxymethyl)phenoxy]methyl]-	Benzene and substituted derivatives	Benzene and substituted derivatives	C16H18O3	5.9616	[M+K+HCOOH]+	77160-41-9	0.556323	0.599946	1.25713	0.680786	0.302652	0.721794	0.399226	0.565594	1.13932	0.816632	0.314552	2.13882	0.446001	0.503136	0.892166	1.14887	0.0512698	0.556736	0.169967	0.738529	0.910524
MW0110892	Selexipag	Alcohol and amines	Amines	C26H32N4O4S	2.5216	[M+CH3CN+Na]+	475086-01-2	1.35069	0.00113322	7.37074	0.946237	0.177405	0.462307	1.18749	0.00964636	0.308952	0.139497	0.858986	0.951977	1.31931	0.0181443	1.42822	1.33753	0.0123662	0.638554	0.452081	0.535144	1.09408
MW0161700	2-Hydroxyprop-2-enal	Others	Aldehyde compounds	C3H4O2	0.8715	[M+K]+	73623-80-0	1.29995	0.0216468	2.53801	0.222251	0.609196	0.832541	0.932371	0.0967473	0.580497	1.28304	0.0440714	0.48098	0.230493	0.693323	1.09925	1.30482	0.0729436	0.370768	1.40618	0.0101665	4.15889
MW0152826	Lycaconitine	Benzene and substituted derivatives	Benzene and substituted derivatives	C36H48N2O10	5.301	[M+]+	25867-19-0	0.38691	0.63885	1.08901	0.640324	0.35262	0.803356	0.665978	0.348637	1.22555	0.656817	0.370426	1.225	1.10075	0.0834625	0.553204	0.814051	0.268342	1.46535	0.190004	0.738118	0.939222
MW0013827	3,4-Dimethyl-5-pentyl-2-furanpentadecanoic acid	Organic acids	Organic acids	C26H46O3	5.5611	[M+]+	116627-42-0	0.122973	0.857118	1.0152	0.596212	0.380867	1.1187	0.0384887	0.994277	1.00109	0.439257	0.577009	1.0592	0.466433	0.615735	0.917449	0.116832	0.847621	0.962666	0.277457	0.72419	0.940226
MW0049113	Cyclopassifloside II	Steroids	Steroid	C37H62O11	8.7673	[M+Na]+	292167-39-6	0.585174	0.588197	1.45332	0.712792	0.477166	1.86341	0.0721992	0.742102	1.4654	0.70408	0.363	0.464981	0.0101867	0.685889	1.28452	0.879223	0.213329	0.215289	0.390491	0.525269	1.95964
MW0053954	CID 3083497	Others	Lactones	C44H70O16	8.7275	[M+Na]+	174902-16-0	1.03602	0.233344	0.255462	0.940272	0.207925	0.424045	1.07346	0.148911	3.36697	1.19293	0.188758	7.25156	0.918497	0.224364	0.680139	0.815552	0.312577	0.635666	0.464717	0.7649	0.874508
MW0133249	3'-Prenylapigenin 7-[rhamnosyl-(1->6)-glucoside]	Flavonoids	Flavones	C32H38O14	5.3107	[M+K]+	245054-57-3	0.142737	0.882987	0.970724	0.415521	0.522056	0.745563	0.43396	0.508208	1.35866	1.15012	0.0638176	0.721286	0.326054	0.68468	1.08711	0.790456	0.268548	1.18568	0.880341	0.201204	1.09386
MW0116030	(E,E)-4,4''-Bi(N-4-hydroxycinnamoylserotonin)	Tryptamines,Cholines,Pigments	Tryptamines	C38H34N4O6	2.6205	[M+K]+	175702-01-9	0.0913339	0.851023	1.08383	0.789479	0.212202	0.637458	0.621181	0.361927	0.765569	1.08406	0.0498011	1.94641	0.834176	0.288543	0.489513	0.229326	0.766895	1.09242	1.0721	0.115976	1.81641
MEDN1306	Ureidosuccinic acid	Amino acids and derivatives	Amino acids and derivatives	C5H8N2O5	1.1039	[M+K]+	923-37-5	1.30598	0.00408757	1.35528	0.313802	0.642803	1.07187	0.92049	0.144166	0.837018	0.799651	0.283102	0.848016	1.43201	0.000736448	0.529617	1.37098	0.020417	2.01765	0.653839	0.381943	0.907582
MW0105792	Asn-Ser-Lys	Amino acids and derivatives	Amino acids and derivatives	C13H25N5O6	2.7883	[M+K+HCOOH]+	-	0.426136	0.520289	1.31778	1.35557	0.00226749	2.47345	1.32668	0.0150065	0.458367	1.34986	0.00961351	1.41062	1.27955	0.156661	0.30925	1.38876	0.00325414	1.85721	1.07665	0.0756504	0.826147
MW0015479	12(13)Ep-9-KODE	Lipids	Free fatty acids	C18H30O4	6.742999999999999	[M+H-H2O]+	-	0.0966657	0.987399	0.997184	0.402768	0.741929	0.897324	0.322234	0.631453	1.06461	0.157802	0.966511	0.98597	1.32843	0.014098	2.25387	1.38037	0.025263	0.384421	1.09941	0.124426	1.22881
MW0139560	trans-Resveratrol 3-O-glucuronide	Others	Stilbene	C20H20O9	5.1816	[2M+Na]+	-	1.27637	0.0703517	0.505528	1.31225	0.0011157	3.02757	1.25473	0.0445718	0.334771	1.20226	0.118059	1.57205	1.43388	0.000161314	1.36997	1.31609	0.0152912	0.830871	0.281048	0.663925	1.09069
MW0152200	Leu-Ala-His-Tyr-Asn	Amino acids and derivatives	Amino acids and derivatives	C28H40N8O8	5.082	[M+]+	-	1.28448	0.0254333	1.81198	1.23116	0.012187	0.685753	1.21295	0.0111379	1.64199	1.32545	0.0202627	0.584835	0.982893	0.129714	1.25096	1.33696	0.00572905	0.433315	1.12555	0.0620251	1.54607
MW0145502	Arg-Ser-Ser	Amino acids and derivatives	Amino acids and derivatives	C12H24N6O6	3.2273	[M+H]+	-	0.641452	0.433057	0.918368	1.11577	0.135079	0.566771	0.451146	0.501102	1.21203	1.35702	0.0171216	1.14466	0.497123	0.493732	1.37065	0.388512	0.557614	0.768862	0.619598	0.347864	1.31406
MW0153149	Lys-Thr-Glu-Lys-Ala	Amino acids and derivatives	Amino acids and derivatives	C24H45N7O9	5.2410000000000005	[M+H]+	-	1.06089	0.0577753	0.443566	1.29663	0.0508929	9.91206	1.3188	0.000219002	0.0686142	0.822909	0.299047	1.29739	0.35597	0.492852	0.719626	1.39857	1.83467e-05	4.49526	1.35304	0.0066514	0.789829
MW0144755	Ala-Thr-Tyr-Lys	Amino acids and derivatives	Amino acids and derivatives	C22H35N5O7	3.998	[M+H]+	-	0.0580338	0.994797	0.998019	0.338119	0.612956	0.876475	0.238271	0.722249	1.09666	0.261794	0.765397	0.914065	0.0638714	0.721784	1.24762	0.139273	0.667742	0.759422	0.4802	0.493809	1.20368
MW0150836	His-Arg-Lys-Glu	Amino acids and derivatives	Amino acids and derivatives	C23H40N10O7	4.3316	[M+H]+	-	0.559022	0.519239	0.858055	0.637472	0.336482	0.778739	0.428761	0.592747	1.20857	0.508298	0.505113	1.11008	0.546749	0.46456	1.5966	0.579138	0.443677	0.604517	0.130823	0.726522	1.15574
MW0144245	Acetoxy-6-gingerol	Benzene and substituted derivatives	Benzene and substituted derivatives	C19H28O5	6.6237	[M+H-H2O]+	-	1.11312	0.123563	0.535579	1.06615	0.0819152	0.637932	0.993097	0.227299	0.483529	1.3647	0.04943	5.02855	1.01445	0.110268	0.572828	0.020187	0.990784	0.995121	0.98999	0.217941	2.11172
MW0153186	Lys-Tyr-Thr-Ser-Ser	Amino acids and derivatives	Amino acids and derivatives	C25H40N6O10	5.7405	[M+H]+	-	0.518538	0.468495	1.09179	1.02614	0.12404	1.47826	1.3125	0.0152642	2.1247	0.0954001	0.831351	0.964509	1.27183	0.0644831	0.733625	0.866533	0.301451	1.43762	1.34197	0.0834752	0.286673
MW0158485	Tyr-His-Leu-Glu	Amino acids and derivatives	Amino acids and derivatives	C26H36N6O8	3.3459	[M-H+2Na]+	-	1.27575	0.00744964	0.72468	0.892026	0.175268	1.15481	0.0353143	0.984808	1.0017	0.942229	0.16335	1.09068	1.3027	0.029488	1.43408	1.21138	0.0294509	0.692758	0.71912	0.366936	1.10092
MW0015494	15-keto-PGF1alpha	Lipids	Free fatty acids	C20H34O5	6.723	[M+H-H2O]+	-	1.20114	0.0617862	1.61696	1.27127	0.0110836	0.518631	1.17711	0.0103248	2.71806	0.724821	0.312291	0.860137	1.07188	0.109969	0.692285	1.03237	0.195351	0.734465	0.191469	0.992289	1.00313
MW0157030	Ser-Trp-OH	Amino acids and derivatives	Amino acids and derivatives	C14H17N3O4	2.9159	[2M+H]+	-	1.28689	0.00596053	1.30703	0.76212	0.292334	1.14061	0.221672	0.794747	1.02366	0.475195	0.520439	0.929746	1.2352	0.0864741	1.3124	1.30061	0.0191733	0.595707	0.627889	0.376306	0.901487
MW0146059	Asp-Asp-Phe-Gln-Lys	Amino acids and derivatives	Amino acids and derivatives	C28H41N7O11	3.4055	[M+H]+	-	1.11017	0.00246222	0.19849	1.35384	0.013124	10.9547	1.34258	0.01837	0.0638554	1.39133	0.00756825	4.0601	1.30807	0.00533177	14.709	1.35628	0.00710581	0.0564587	1.00415	0.056069	2.13607
MW0144707	Ala-Pro-Arg-Lys-Lys	Amino acids and derivatives	Amino acids and derivatives	C26H50N10O6	4.7071	[M+H]+	-	1.09512	0.075951	1.1774	1.08691	0.0894082	1.22662	0.604228	0.376365	0.90443	1.22332	0.0440241	0.873692	1.23278	0.0327626	0.761043	0.922699	0.190726	1.22301	0.346179	0.638163	0.941442
MW0130459	Methyl 2,5-dihydroxycinnamate	Organic acids	Organic acids	C10H10O4	4.1159	[M+H]+	-	1.34509	0.00111312	1.95647	0.479894	0.503896	1.04092	1.31338	0.00152427	0.600283	1.16346	0.048674	0.829358	1.39752	0.00192929	0.588623	1.05503	0.101673	1.16706	1.36988	0.00483497	1.43575
MW0158396	Tyr-Asn-His-Arg	Amino acids and derivatives	Amino acids and derivatives	C25H36N10O7	5.1421	[M+H]+	-	1.14314	0.0333519	1.53584	0.857352	0.150187	1.90346	0.157082	0.961404	1.01782	0.7967	0.282169	0.697953	1.38843	0.00662123	0.432159	0.728051	0.35283	0.672116	0.806613	0.242037	1.65777
MW0149410	GalNAc1-3Gal1-4Gal1-4GlcNAcSp	Others	Saccharides	C30H51N5O21	4.2923	[M+H]+	-	1.36163	0.00430337	0.00222872	1.01514	0.338098	0.123041	0.430323	0.470174	2.63715	1.41533	0.00429881	1140.26	0.588387	0.431581	10.4544	0.215143	0.587845	0.393574	0.196749	0.473158	0.294736
MW0011789	1-(1Z-hexadecenyl)-sn-glycero-3-phosphocholine	GP	PC	C24H50NO6P	5.6003	[M-H+2Na]+	-	1.00777	0.154984	2.17997	1.34502	0.0120756	0.133948	1.32301	0.0117908	5.16045	0.936241	0.141975	0.732311	0.841877	0.192356	1.52057	1.22219	0.029178	0.375284	0.934516	0.128195	1.58805
MW0149407	GalNAc(1-3)[Fuc(1-2)]Gal(1-4)GlcNAcSp	Others	Saccharides	C30H51N5O20	4.5779	[M+H]+	-	1.15225	8.49826e-05	0.0402732	0.123972	0.259896	4.65538	0.00828554	0.491625	0.180381	1.05512	1.70324e-05	19.9489	0.16033	0.748027	1.67541	0.605521	0.423095	0.0111721	0.774807	0.419698	79.1888
MW0149402	Galb1-3[Neu5Aca2,6]GalNAca-Thr	Others	Saccharides	C32H53N3O22	4.2143	[M+Na]+	-	0.355274	0.702952	1.06461	0.999249	0.0936505	1.5885	0.479782	0.476518	1.17887	0.827361	0.21024	0.742241	1.04069	0.121881	1.15082	1.29373	0.0242992	1.28933	1.34016	0.0120672	0.455447
MW0153665	Met-Ser-Phe-Thr-Phe	Amino acids and derivatives	Amino acids and derivatives	C30H41N5O8S	2.3624	[M+H]+	-	1.10447	0.00524463	0.205017	0.995305	0.0549647	3.33034	1.18758	0.0514735	0.0825484	1.37469	0.000166263	4.65495	1.18016	0.00480524	5.45796	1.2286	0.0082878	0.292814	1.02227	0.110074	2.38493
MW0151574	Ile-Ser-Glu	Amino acids and derivatives	Amino acids and derivatives	C14H25N3O7	4.5104	[M+H]+	-	1.3729	0.00108958	0.00664993	0.138623	0.566712	1.93167	0.885193	0.21453	1.98602	1.3551	0.000343273	60.2815	0.818376	0.210427	0.553237	0.9514	0.293417	4.24801	0.942708	0.313613	0.276686
MW0150925	His-Glu-Phe-Glu	Amino acids and derivatives	Amino acids and derivatives	C25H32N6O9	3.247	[M-H+2Na]+	-	1.13594	0.0388673	1.31554	1.12317	0.0285003	1.99731	0.862832	0.132123	0.63492	0.768016	0.270335	0.888921	0.841279	0.254037	0.772975	0.782043	0.237715	0.679452	0.658502	0.327302	1.28394
MW0150216	Glu-Val-Phe-Asp-Glu	Amino acids and derivatives	Amino acids and derivatives	C28H39N5O12	2.6995	[M+H]+	-	0.212701	0.826251	0.978156	1.32963	0.00670665	2.65718	1.31424	0.00053098	0.495271	1.08181	0.124728	0.826213	1.02048	0.163073	0.822332	0.366175	0.603066	1.07918	0.4122	0.664359	1.05949
MW0063221	1-beta-D-Galactosylsphingosine	Lipids	Sphingolipids	C24H47NO7	6.7057	[M+H-H2O]+	-	0.518661	0.575357	1.17153	1.34622	0.00518724	2.94258	1.30564	0.0350941	0.313606	0.207499	0.949539	0.982323	1.21506	0.0363795	0.613146	0.409051	0.609477	1.09345	0.993524	0.153479	1.40449
MW0155973	Pro-Pro-Asp-Gln-Gln	Amino acids and derivatives	Amino acids and derivatives	C24H37N7O10	4.5171	[M-H+2Na]+	-	1.1032	0.067115	0.652653	1.2277	0.0113587	0.556277	1.21947	0.0139943	2.26226	1.19873	0.0674108	0.576421	1.4087	0.0316518	4.9504	1.31164	0.0626389	0.442475	0.251535	0.879843	0.964307
MW0158417	Tyr-Asp-Ser	Amino acids and derivatives	Amino acids and derivatives	C16H21N3O8	1.9473	[M+HCOO+2H]+	-	0.939117	0.128003	0.600726	1.23686	0.0981155	3.23607	1.29008	0.0213147	0.302055	0.522652	0.62897	1.13567	0.0852222	0.929803	1.0454	0.238112	0.943001	1.03495	0.80255	0.268787	1.386
MW0155368	Phe-Trp-Gly	Amino acids and derivatives	Amino acids and derivatives	C22H24N4O4	3.4847	[M+H]+	-	0.572353	0.432031	1.44139	0.952418	0.154827	0.69539	0.473644	0.4909	0.836335	1.02453	0.11685	0.771007	0.0855625	0.946638	1.04074	0.276376	0.58466	0.705557	1.24789	0.0875384	2.10705
MW0155388	Phe-Tyr-Lys-Arg	Amino acids and derivatives	Amino acids and derivatives	C30H44N8O6	4.4416	[M+H]+	-	0.890124	0.184629	0.714608	0.385537	0.731417	1.11556	0.0268899	0.910849	1.04759	1.34596	0.00310756	1.53583	0.473968	0.490483	1.52148	0.528035	0.457266	0.627929	0.467803	0.559533	0.816067
MW0134030	5,7-dihydroxy-2-(2,3,4-trihydroxyphenyl)-4H-chromen-4-one	Others	Ketone compounds	C15H10O7	4.3316	[M+H]+	-	1.16495	0.0651131	9.48323	0.447672	0.59015	1.17712	0.0339084	0.986718	0.993314	1.01366	0.104613	0.34	1.13356	0.157691	0.4243	1.4005	0.0117957	4.79851	1.37196	0.00452996	0.13028
MW0015564	[(1S,6S,7S,8R,9R,13R,14R,16S,18R)-8-acetyloxy-11-ethyl-5,7,14-trihydroxy-6,16,18-trimethoxy-13-(methoxymethyl)-11-azahexacyclo[7.7.2.12,5.01,10.03,8.013,17]nonadecan-4-yl] benzoate	Benzene and substituted derivatives	Benzene and substituted derivatives	C34H47NO11	5.2212	[M+H]+	-	0.960504	0.0254341	0.250932	0.701208	0.292183	1.44292	1.33982	0.0076916	0.0374995	1.29281	0.0367666	3.48019	1.19841	0.0272316	11.0518	0.820406	0.232689	0.646354	1.24817	0.00700113	2.96259
MW0150001	Glu-Glu-Thr-Val-Tyr	Amino acids and derivatives	Amino acids and derivatives	C28H41N5O12	4.6874	[M+H]+	-	1.37108	0.0178	0.00948356	0.255392	0.950212	0.965749	0.173427	0.524682	1.57124	1.40918	0.0178052	101.158	0.408804	0.890445	0.928147	0.302168	0.547838	0.646185	0.2709	0.704796	1.14538
MW0153005	Lys-Ile-Asp-Asn-Glu	Amino acids and derivatives	Amino acids and derivatives	C25H43N7O11	5.2014	[M+H]+	-	0.0192205	0.877459	1.0259	1.26971	0.0030617	0.473672	1.29571	0.0152619	0.535012	0.88218	0.219991	1.22325	1.33698	0.0092069	2.23742	1.3866	0.0165592	0.363589	1.40923	0.00895477	3.86526
MW0156682	Ser-Asp-Ile-Glu-Val	Amino acids and derivatives	Amino acids and derivatives	C23H39N5O11	3.3459	[M-H+2Na]+	-	1.27009	0.011934	0.609461	0.973641	0.104705	1.21995	0.169919	0.778758	0.953086	0.40023	0.574947	1.05286	1.36019	0.00536629	1.65699	0.944063	0.136774	0.688801	0.493245	0.527624	1.17434
MW0149978	Glu-Gln-Lys-Asp-Arg	Amino acids and derivatives	Amino acids and derivatives	C26H46N10O11	8.7375	[M+H]+	-	0.89134	0.169731	1.33615	0.563643	0.413926	0.927917	0.895167	0.146294	1.26737	0.912376	0.200885	0.766239	0.746128	0.31706	0.911999	1.27816	0.0124819	0.826262	0.449588	0.51604	1.10218
MW0106525	D-Phenylalanine	Organic acids	Organic acids	C9H11NO2	1.9473	[M+H-H2O]+	-	0.476555	0.347794	0.577544	0.63838	0.409762	0.590848	1.06499	0.165339	2.78229	0.475152	0.557558	1.48236	1.24599	0.0480269	0.297542	0.84788	0.202138	1.73339	0.811231	0.221624	1.37765
MW0150398	Gly-Leu-Arg-Val-Phe	Amino acids and derivatives	Amino acids and derivatives	C28H46N8O6	4.4495	[M+NH4]+	-	0.676722	0.395942	0.864552	0.138034	0.840695	0.957593	0.361463	0.593451	0.890085	0.960561	0.168563	1.2826	0.205242	0.650491	1.27811	0.370117	0.550887	0.708264	0.484063	0.490326	1.1688
MW0158616	Tyr-Thr-Arg	Amino acids and derivatives	Amino acids and derivatives	C19H30N6O6	6.0627	[M+H]+	-	0.870448	0.226524	1.49362	0.783125	0.248704	1.35162	0.419209	0.653244	1.14787	0.885762	0.185826	1.35661	1.08769	0.150445	0.575574	0.226769	0.807955	1.03967	1.13583	0.0569854	0.531575
MW0054380	Ethyl alpha-linolenate	Lipids	Free fatty acids	C20H34O2	6.6833	[M+HCOO+2H]+	-	0.801685	0.233536	0.778212	0.776151	0.261389	1.17721	0.46118	0.555246	1.14267	0.276084	0.685945	1.05684	1.15773	0.0505884	1.52547	1.04382	0.0975395	0.764523	0.809938	0.266205	0.775036
MW0110307	L-Tyrosyl-L-Threonine	Amino acids and derivatives	Amino acids and derivatives	C13H18N2O5	1.1626	[M-2H+3Na]+	-	0.665629	0.339158	1.07944	1.06022	0.122611	1.46965	0.908968	0.143144	0.876785	0.927484	0.194285	0.75851	0.979034	0.197405	1.23281	0.915964	0.172868	0.764293	0.102313	0.969055	1.00595
MW0158192	Trp-Leu-Trp	Amino acids and derivatives	Amino acids and derivatives	C28H33N5O4	4.4495	[M-H+2Na]+	-	0.962317	0.189034	0.701187	1.26375	0.00766898	0.538278	1.28636	0.00185218	3.32227	0.182286	0.739718	1.06932	1.40446	0.0333068	2.44279	1.33475	0.0433464	0.503106	1.16505	0.051418	0.606835
MW0151420	Ile-Glu-Leu-Lys	Amino acids and derivatives	Amino acids and derivatives	C23H43N5O7	6.6957	[M+H]+	-	1.29817	0.0232748	0.715153	0.577513	0.433488	1.38437	0.471745	0.570515	0.835797	0.892	0.246586	1.40976	1.33582	0.0163463	0.660665	0.98422	0.229197	1.59644	0.485573	0.512602	0.812771
MW0145452	Arg-Met-Met	Amino acids and derivatives	Amino acids and derivatives	C16H32N6O4S2	6.4844	[M+H]+	-	1.01639	0.109553	0.765593	0.405503	0.524231	1.38851	0.308745	0.754104	1.0667	0.203742	0.977153	0.988012	0.60403	0.457171	1.07741	0.700766	0.331168	1.18631	0.925113	0.158099	0.698344
MW0157601	Thr-Cys-Tyr-Thr-Tyr	Amino acids and derivatives	Amino acids and derivatives	C29H39N5O10S	5.1816	[M+H]+	-	0.827709	0.259236	0.435828	1.26834	0.0242245	5.40073	1.23916	0.0721906	0.188897	0.546501	0.375766	1.69751	0.904072	0.180286	1.30915	0.997631	0.135834	1.26748	0.744222	0.407108	0.798478
MW0153663	Met-Ser-Met	Amino acids and derivatives	Amino acids and derivatives	C13H25N3O5S2	2.4222	[2M+H]+	-	0.744998	0.233267	0.403006	1.22966	0.0637542	9.77425	0.0422788	0.985677	0.989594	0.965048	0.110761	0.382379	0.986324	0.141079	1.96927	1.0033	0.0992359	1.63196	1.26945	0.00994353	0.208757
MW0151350	Ile-Asn-Ile	Amino acids and derivatives	Amino acids and derivatives	C16H30N4O5	4.7659	[M+H]+	-	0.917615	0.192584	1.26863	0.558737	0.476893	0.820769	0.524505	0.566643	1.17022	0.0859968	0.719802	0.898021	1.01402	0.112181	0.704906	0.925288	0.152228	1.40411	0.299423	0.785748	0.923331
MW0149609	Gln-Ala-Gln-Ile-Glu	Amino acids and derivatives	Amino acids and derivatives	C24H41N7O10	6.3645	[M+H]+	-	1.03968	0.0846021	0.932013	0.15227	0.884615	0.991096	0.358787	0.635907	1.00973	0.770364	0.308137	1.07424	1.11536	0.0972351	1.06051	0.679796	0.335408	0.983476	1.03092	0.109045	0.956925
MW0145485	Arg-Pro-Pro-Ser-Phe	Amino acids and derivatives	Amino acids and derivatives	C28H42N8O7	8.7375	[M+H]+	-	0.858046	0.262186	1.32281	0.215143	0.749522	1.04548	0.685702	0.30826	1.15535	0.165831	0.751652	1.08725	1.33996	0.0107249	0.674948	0.810477	0.252506	1.19375	1.10942	0.0855541	0.714433
MW0151313	Ile-Ala-Leu-Arg	Amino acids and derivatives	Amino acids and derivatives	C21H41N7O5	4.8759	[M+H]+	-	0.239209	0.914777	0.963825	0.533307	0.580613	0.870964	1.28654	0.00230724	1.62355	0.363546	0.585786	0.848996	0.849882	0.30407	0.593724	1.12958	0.0843217	1.58254	0.701306	0.337258	0.919796
MW0108732	N-Pentadecylcyclohexanecarboxamide	Alcohol and amines	Amines	C22H43NO	8.2621	[M+H]+	-	0.853745	0.246985	0.620808	0.391215	0.567173	1.08667	0.149568	0.843704	0.889258	0.704516	0.369594	1.37067	0.492663	0.480719	1.30859	0.908276	0.251715	0.595088	0.333828	0.541093	1.56171
MW0145509	Arg-Thr-Ala-Arg	Amino acids and derivatives	Amino acids and derivatives	C19H38N10O6	4.1947	[M+NH4]+	-	0.611381	0.380037	0.86788	0.0811058	0.984591	1.00394	0.528256	0.423697	0.83457	0.764889	0.255969	1.17185	0.236411	0.629818	1.27967	0.51954	0.466372	0.657221	0.955147	0.143674	1.39537
MW0159042	Val-Ile-Leu-Asp	Amino acids and derivatives	Amino acids and derivatives	C21H38N4O7	3.9782	[M+NH4]+	-	0.237608	0.82759	0.960474	0.0945443	0.982285	0.995467	0.51496	0.449109	0.816546	0.271721	0.804394	1.04895	0.262372	0.631749	1.26796	0.41959	0.527484	0.717723	0.717577	0.326881	1.34181
MW0109098	Phe-Asp-Cys	Amino acids and derivatives	Amino acids and derivatives	C16H21N3O6S1	1.9668	[M+Na+HCOOH]+	-	0.566978	0.384807	1.21698	1.33934	0.0159528	3.07555	1.34113	0.0043671	0.287264	1.24911	0.031049	1.60741	0.654703	0.351116	0.739543	0.101939	0.690577	0.881906	0.916533	0.159467	0.887159
MW0158230	Trp-Pro-Leu	Amino acids and derivatives	Amino acids and derivatives	C22H30N4O4	5.7405	[M+H]+	-	1.32428	0.0216634	1.50765	1.33231	0.000582247	1.65963	0.655964	0.342408	1.06715	1.40736	0.000453628	0.61543	1.33914	0.00538379	0.52267	1.27606	0.0174703	1.71773	1.38352	0.00128231	0.677797
MW0150333	Gly-Asp-Val	Amino acids and derivatives	Amino acids and derivatives	C11H19N3O6	2.9159	[M+HCOO+2H]+	-	1.13068	0.0607316	0.472791	1.13317	0.0914606	0.547033	1.20619	0.0267208	3.47111	0.617068	0.413854	1.09215	1.2497	0.0238699	2.49603	1.31774	0.00861908	0.611961	0.913007	0.232835	0.667715
MW0145662	Asn-Ala-Leu-Ala-His	Amino acids and derivatives	Amino acids and derivatives	C22H36N8O7	4.1947	[M+H]+	-	0.978753	0.161082	0.735201	0.099657	0.863827	0.96152	0.395622	0.531904	0.850889	0.879339	0.213712	1.25474	0.421471	0.516124	1.59192	0.625735	0.418695	0.518368	0.785504	0.206021	1.60564
MW0154729	Oleoyl Ethanolamide-d4	Lipids	Free fatty acids	C20H35D4NO2	6.2241	[M+H]+	-	0.589219	0.45511	0.790434	0.829084	0.214585	0.643206	0.0472749	0.736414	0.863944	1.34794	0.00177545	2.26014	0.0191237	0.95414	0.975763	0.0163079	0.830886	0.925002	0.0217001	0.79294	1.11603
MW0152260	Leu-Asp-Gln-Gln-Val	Amino acids and derivatives	Amino acids and derivatives	C25H43N7O10	5.4404	[M+H]+	-	1.10823	0.102541	2.9806	0.922198	0.0672613	2.22678	0.438529	0.418597	0.572727	0.577383	0.50609	0.822319	1.39095	0.0606236	0.0434029	1.2514	0.277381	24.1761	0.721905	0.396338	0.304877
MW0155980	Pro-Pro-Lys-Phe-Asp	Amino acids and derivatives	Amino acids and derivatives	C29H42N6O8	5.5809	[M+H]+	-	1.16322	0.0789113	2.32765	1.26363	0.0836069	0.355017	1.09501	0.0567207	0.591138	0.24315	0.854195	0.966735	1.0409	0.117147	1.81822	1.3679	0.0479985	0.196822	1.41637	0.00387454	5.91721
MW0110190	Tyr-Asp-Arg	Amino acids and derivatives	Amino acids and derivatives	C19H28N6O7	3.7214	[M+H]+	-	0.906258	0.146006	1.80101	0.870682	0.229355	0.722638	0.458738	0.545533	1.22915	0.924284	0.181971	0.606006	0.395742	0.895206	0.929596	0.00633723	0.736261	0.810097	0.403283	0.437444	1.36978
MW0150915	His-Glu-Gln-Lys	Amino acids and derivatives	Amino acids and derivatives	C22H36N8O8	4.1947	[M+H]+	-	0.242847	0.738282	1.07219	0.0582857	0.858563	0.930617	0.334597	0.741584	0.87426	0.710041	0.337106	0.841915	0.22392	0.91324	1.06675	0.0708349	0.822505	0.868921	0.761278	0.244605	1.46893
MW0151352	Ile-Asn-Phe	Amino acids and derivatives	Amino acids and derivatives	C19H28N4O5	3.4847	[M+H]+	-	0.252577	0.876614	0.959738	0.834669	0.21118	0.749237	0.387675	0.668783	1.12183	0.486532	0.59984	1.11087	0.427129	0.540023	1.42971	0.629959	0.422207	0.602054	0.54706	0.426894	1.29645
MW0158279	Trp-Tyr-Tyr	Amino acids and derivatives	Amino acids and derivatives	C29H30N4O6	3.5834	[M+H]+	-	1.12618	0.051948	0.723214	1.31029	0.000208636	8.2349	1.21172	0.0537524	0.243893	0.679465	0.344401	0.932773	1.11188	0.0498637	0.560297	1.25015	0.00674287	2.4088	1.19866	0.0381794	0.546865
MW0158229	Trp-Pro-Ile	Amino acids and derivatives	Amino acids and derivatives	C22H30N4O4	5.2410000000000005	[M+H]+	-	1.05912	0.0771734	1.24248	1.28835	0.00698806	1.9092	0.0420592	0.924164	0.982729	1.35441	0.00307123	0.561748	1.1874	0.053862	0.813383	1.20927	0.0415965	1.40498	1.12412	0.045934	0.66822
MW0145382	Arg-Ile-Ala-Glu-Glu	Amino acids and derivatives	Amino acids and derivatives	C25H44N8O10	8.7375	[M+H]+	-	1.2045	0.00718495	0.173428	0.278181	0.774584	1.30347	0.74632	0.537264	0.627729	0.583559	0.551992	1.32246	0.376343	0.524698	2.4209	0.915949	0.353433	0.0945263	1.12955	0.0240595	23.286
MW0158613	Tyr-Ser-Val-Glu	Amino acids and derivatives	Amino acids and derivatives	C22H32N4O9	3.998	[M+H]+	-	1.19026	0.0232461	1.53658	0.752812	0.293639	0.701923	0.571358	0.410605	1.22142	0.291804	0.584835	0.808545	0.527053	0.662405	0.850276	0.285887	0.565057	0.763612	0.835626	0.23416	1.44596
MW0151128	His-Tyr-Glu-Asp	Amino acids and derivatives	Amino acids and derivatives	C24H30N6O10	2.1536	[M+H]+	-	1.37094	0.000314613	0.297775	1.17423	0.0608761	0.790164	1.11924	0.0764258	1.22881	0.916201	0.229183	1.04833	1.05403	0.155303	1.26355	0.904121	0.223644	1.1674	1.41305	0.000987884	2.23665
MW0150445	Gly-Phe-Asn-Thr-Phe	Amino acids and derivatives	Amino acids and derivatives	C28H36N6O8	6.3772	[M+H]+	-	0.703946	0.307392	0.900724	1.06253	0.0741889	1.08575	0.85971	0.238061	0.870532	0.960867	0.192904	1.1597	1.05561	0.118849	0.906042	0.658952	0.351797	1.06402	0.347234	0.632947	1.05063
MW0168255	n6-(cis-hydroxyisopentenyl)adenosine	Nucleotides and derivatives	Nucleotides and derivatives	C15H21N5O5	1.8787	[M+Na]+	-	1.29026	0.00809026	0.394817	1.35064	2.31122e-06	17.2398	1.33082	0.0289809	0.0646444	1.35037	0.0116879	1.20296	1.1972	0.117227	2.25895	0.92968	0.230687	0.625916	0.796522	0.284031	1.33619
MW0004154	3-Nitrophenylhydrazine	Benzene and substituted derivatives	Benzene and substituted derivatives	C6H7N3O2	1.7317	[2M+Na]+	-	1.29471	0.0492449	2.0859	0.316504	0.764076	1.07055	1.29409	0.00570788	0.254794	1.32983	0.00512805	1.60802	0.0894256	0.961906	1.00724	1.21705	0.0277206	0.70024	1.23585	0.0431905	1.54967
MW0153152	Lys-Thr-His	Amino acids and derivatives	Amino acids and derivatives	C16H28N6O5	5.8311	[M+H]+	-	1.12386	0.0879622	1.4502	1.28211	0.00370902	2.84647	0.10991	0.985434	0.996213	1.34549	0.0151501	0.520286	1.38925	0.0132144	0.294099	1.322	0.0378893	3.45597	1.27709	0.0715625	0.459841
MW0153623	Met-Met-Ser	Amino acids and derivatives	Amino acids and derivatives	C13H25N3O5S2	2.2629	[2M+H]+	-	1.00546	0.113001	0.764067	1.31356	0.00978962	1.93275	0.891951	0.228739	0.656814	1.21894	0.0260439	0.682588	1.05189	0.0847334	0.687182	1.18117	0.0293194	1.65895	0.69706	0.348024	1.32491
MW0155222	Phe-Ile-Asp-Leu-Asn	Amino acids and derivatives	Amino acids and derivatives	C29H44N6O9	7.6138	[M+NH4]+	-	0.246627	0.637019	0.888413	0.720435	0.302525	1.35232	0.146241	0.929492	0.976433	0.402192	0.519242	1.19213	0.261726	0.893254	0.957493	0.67123	0.336408	0.602121	0.515603	0.61092	1.24028
MW0153637	Met-Phe-Thr-Glu-Asp	Amino acids and derivatives	Amino acids and derivatives	C27H39N5O11S	3.6227	[M+H]+	-	1.24857	0.00823622	0.338448	1.30501	0.000637231	2.96375	1.25946	0.00657632	0.403589	1.14368	0.0582141	1.21269	0.965446	0.170509	1.6258	0.751221	0.274898	0.755292	1.14299	0.0370271	1.6588
MW0158422	Tyr-Cys-Cys	Amino acids and derivatives	Amino acids and derivatives	C15H21N3O5S2	1.4513	[M-2H+3Na]+	-	1.11831	0.10904	1.49321	0.0886186	0.979786	0.993111	0.349709	0.553019	1.21683	1.16747	0.0435058	1.46159	1.40016	0.0348516	0.364441	1.20828	0.205854	3.85467	1.16849	0.208394	0.269905
MW0156926	Ser-Thr-Ile	Amino acids and derivatives	Amino acids and derivatives	C13H25N3O6	2.2430000000000003	[M+H-H2O]+	-	0.250841	0.687535	1.08494	0.996748	0.0798088	1.91534	0.921692	0.156055	0.606816	0.00698568	0.946931	0.989456	0.276625	0.811196	1.04639	0.615278	0.509586	0.832316	0.0876311	0.780532	0.92027
MW0151652	Ile-Val-Lys-Arg-Lys	Amino acids and derivatives	Amino acids and derivatives	C29H58N10O6	4.9825	[M+H]+	-	0.926776	0.147083	0.364882	0.0229174	0.787522	1.27632	0.571212	0.301119	3.23588	0.285397	0.609018	0.617619	1.01246	0.0950685	3.15293	1.28799	0.173682	7.85969	1.20507	0.149858	0.0433567
MW0053732	2,3-Dihydroxypropyl 2-[(octadec-9-enoyl)amino]ethyl hydrogen phosphate	Lipids	Free fatty acids	C23H46NO7P	6.6435	[M+H]+	-	1.15981	0.0352866	0.762452	1.09038	0.0716528	1.76014	1.14185	0.101977	0.422031	1.26588	0.0134952	1.80718	1.04468	0.112432	0.760669	0.638144	0.41589	2.21778	0.392309	0.519647	0.579133
MW0152618	Leu-Nap-OH	Amino acids and derivatives	Amino acids and derivatives	C24H24N2O6	5.1816	[M+H]+	-	1.23593	0.108845	0.445485	1.35949	5.7487e-08	5.24582	1.3476	0.00138868	0.233389	0.965651	0.251465	1.46943	1.17093	0.16342	1.68093	0.322255	0.622584	0.889984	1.16001	0.0782357	0.834052
MW0150117	Glu-Phe-Tyr-Tyr-Arg	Amino acids and derivatives	Amino acids and derivatives	C38H48N8O10	5.4805	[M+H]+	-	0.623431	0.419089	0.50983	1.11366	0.119685	3.82524	0.24925	0.551734	0.636423	0.618083	0.421255	0.626226	0.897536	0.241377	0.421232	1.06646	0.0646009	3.51673	0.425353	0.805102	0.868517
MW0108413	N-Phenethylacetamide	Benzene and substituted derivatives	Benzene and substituted derivatives	C10H13NO	3.5439	[M+CH3CN+H]+	-	0.817362	0.214224	0.823815	1.19377	0.053324	0.520264	1.24309	0.0523007	2.12218	0.526982	0.481307	1.11158	1.06142	0.0983471	0.733295	0.88288	0.169023	0.737094	1.24644	0.0133609	1.82988
MW0155977	Pro-Pro-His	Amino acids and derivatives	Amino acids and derivatives	C16H23N5O4	3.2273	[M+H]+	-	0.31703	0.633068	0.794415	0.42282	0.479638	0.844502	0.202759	0.710322	0.893382	0.132204	0.908149	1.04092	0.167266	0.640551	1.53757	0.367596	0.991371	0.992161	0.0733673	0.873141	1.0507
MW0107281	His-Val-Lys	Amino acids and derivatives	Amino acids and derivatives	C17H30N6O4	5.4004	[M+H]+	-	0.84733	0.225756	1.39047	0.991405	0.138951	1.44773	1.25448	0.0148055	1.70785	1.16401	0.0634956	0.559837	0.120135	0.985554	1.00337	0.0762542	0.911765	0.99412	1.37835	0.00101534	0.520883
MW0155161	Phe-Gln-His	Amino acids and derivatives	Amino acids and derivatives	C20H26N6O5	4.2923	[M-H+2Na]+	-	1.35137	0.00222836	0.260179	1.32103	0.000626305	10.4983	1.26208	0.00247417	0.213516	1.24939	0.0199958	0.730737	0.578308	0.637317	0.808871	1.18095	0.0303817	3.31719	0.439758	0.53815	0.874516
MW0144594	Ala-His-Leu-Asp	Amino acids and derivatives	Amino acids and derivatives	C19H30N6O7	5.7405	[M+H]+	-	0.369168	0.602716	1.16396	1.19447	0.103682	2.89758	1.1112	0.0969155	0.517442	0.755206	0.301598	0.671657	0.871633	0.246726	0.656626	1.13521	0.0758132	2.22327	0.998981	0.138635	0.584393
MW0153076	Lys-Met-His	Amino acids and derivatives	Amino acids and derivatives	C17H30N6O4S1	6.5043	[2M+NH4]+	-	1.00566	0.187951	1.32162	0.244919	0.641411	0.841231	0.844588	0.220915	1.94165	0.495674	0.460915	0.874868	0.96892	0.135115	0.677046	0.888167	0.178995	1.54332	1.00525	0.092739	0.506746
MW0157637	Thr-Glu-Phe	Amino acids and derivatives	Amino acids and derivatives	C18H25N3O7	4.3513	[M+H]+	-	1.1768	0.043549	0.57909	1.30735	0.0108913	0.650551	1.28047	0.000610888	3.52266	0.220413	0.755378	0.986598	1.25835	0.0512139	2.1833	1.26717	0.035355	0.370127	0.127705	0.849695	0.945143
MW0158647	Tyr-Tyr-Asp	Amino acids and derivatives	Amino acids and derivatives	C22H25N3O8	2.4819999999999998	[M-H+2Na]+	-	1.3697	0.00725246	4.04552	1.2977	0.00835637	0.49415	1.34834	4.89646e-06	0.374992	1.09166	0.119851	1.29477	1.24612	0.0457226	1.42977	1.38496	0.0172093	0.407382	1.41408	3.8327e-05	1.76882
MW0150311	Gly-Arg-Val-Arg-Leu	Amino acids and derivatives	Amino acids and derivatives	C25H49N11O6	4.7071	[M+H]+	-	1.00939	0.177528	1.2304	0.961762	0.118478	1.20174	0.0250027	0.951251	0.99143	1.22801	0.0506622	0.848279	1.09004	0.113288	0.766562	0.80099	0.274846	1.19293	0.57268	0.436835	0.879385
MW0138309	CID 75130910	Others	Lactones	C28H34O10	5.1634	[M+H]+	-	1.2149	0.0328656	0.55859	1.35867	0.00139566	8.54767	1.28932	0.088019	0.20071	1.2705	0.049102	1.14528	1.10544	0.0618272	1.48953	0.815594	0.250914	0.878203	0.924629	0.224089	0.696527
MW0151588	Ile-Ser-Val-Asp	Amino acids and derivatives	Amino acids and derivatives	C18H32N4O8	8.7375	[M+H]+	-	0.416652	0.600407	1.04726	0.780511	0.237196	0.905582	0.83323	0.190191	1.1297	0.0511063	0.976086	0.997159	1.23833	0.0397343	0.854175	0.55781	0.45322	0.957441	1.0308	0.144297	1.14455
MW0151691	Ile-Tyr	Amino acids and derivatives	Amino acids and derivatives	C15H22N2O4	1.3159	[M+]+	-	1.35066	0.000548793	0.538861	1.32211	0.00257418	2.00077	1.16617	0.0280828	0.693629	1.39967	0.000663187	1.39491	1.04602	0.131163	0.737904	1.18419	0.0363317	1.61071	1.06043	0.0949518	0.806561
MW0156040	Pro-Tyr-Val	Amino acids and derivatives	Amino acids and derivatives	C19H27N3O5	1.7905	[M-H+2K]+	-	1.27466	0.00824938	0.411458	1.32486	0.000121754	10.2876	1.28581	0.0132025	0.162455	1.11917	0.0617779	1.14255	1.34457	0.00559233	2.47439	1.2889	0.0110572	0.599483	0.617688	0.411509	0.858044
MW0158870	Val-Ala-Gly-Val-Ala	Amino acids and derivatives	Amino acids and derivatives	C18H33N5O6	3.7313	[M+NH4]+	-	0.236693	0.821525	0.959065	0.439527	0.516687	0.842884	0.47223	0.499944	0.843308	0.693398	0.347443	1.17453	0.210229	0.624368	1.38235	0.28931	0.571928	0.679096	0.812453	0.226574	1.3304
MW0158347	Tyr-Ala-Arg-Asp-Glu	Amino acids and derivatives	Amino acids and derivatives	C27H40N8O11	3.4055	[M+H]+	-	1.17919	0.000734539	0.150476	0.936469	0.190719	2.79698	1.02647	0.163866	0.244405	1.30302	0.000483344	6.16618	1.31034	0.00982455	12.7377	1.39871	0.0143412	0.0714071	0.512616	0.355345	1.73334
MW0151043	His-Phe-Glu-Asp	Amino acids and derivatives	Amino acids and derivatives	C24H30N6O9	1.9473	[M+H]+	-	0.519035	0.325757	2.52343	0.0765148	0.892709	1.14696	0.774094	0.28189	0.486764	0.263225	0.719933	0.727773	0.605923	0.312406	0.374934	0.725069	0.261691	1.57367	0.812895	0.216599	1.65302
MW0145884	Asn-Ser-Glu-Asp-Thr	Amino acids and derivatives	Amino acids and derivatives	C20H32N6O13	2.1536	[M+H]+	-	1.36374	0.000529883	0.324214	1.09388	0.0907014	0.810847	1.10196	0.071982	1.2598	0.17039	0.8507	1.00724	0.98452	0.139263	1.20197	1.14322	0.0656303	1.21737	1.40533	0.00382346	2.04869
MW0158672	Tyr-Val-Met	Amino acids and derivatives	Amino acids and derivatives	C19H29N3O5S1	1.8004	[M+CH3CN+H]+	-	0.380844	0.619198	0.901505	1.3283	0.000437021	0.226437	1.33688	0.00166648	3.92352	0.875496	0.198095	1.34636	1.2307	0.0420982	1.96875	1.29561	0.0134414	0.152343	1.18489	0.00906969	3.09195
MW0110983	D-erythro-Sphingosine C-20	SL	SPH	C20H41NO2	6.3445	[M+H]+	-	0.22006	0.953252	0.978946	0.749678	0.283093	0.503618	0.201015	0.464635	0.477139	0.970172	0.0617717	3.05881	0.440889	0.536036	0.721264	0.107703	0.923523	1.06484	0.300927	0.536609	1.80951
MW0155402	Phe-Val-Cys	Amino acids and derivatives	Amino acids and derivatives	C17H25N3O4S1	3.1485	[M+H-2H2O]+	-	0.26516	0.687154	1.22306	0.313743	0.411845	1.61076	0.811057	0.227608	1.67749	0.957436	0.178622	0.265551	0.760355	0.242808	2.52463	0.561712	0.429174	1.46243	1.08609	0.0943304	0.308632
MW0144753	Ala-Thr-Thr	Amino acids and derivatives	Amino acids and derivatives	C11H21N3O6	1.7905	[M+H]+	-	0.175671	0.779445	1.02809	1.35307	0.00263106	0.344538	1.33514	0.000799365	2.91425	1.26316	0.0181582	1.16289	1.1654	0.0541139	1.31198	1.35767	0.00430945	0.507529	1.07133	0.0866381	1.25106
MW0105770	Asn-Cys	Amino acids and derivatives	Amino acids and derivatives	C7H13N3O4S1	3.5834	[M+CH3CN+Na]+	-	1.2507	0.0225392	0.882076	1.35113	0.0016405	2.5939	1.32949	0.0058548	0.464829	0.325835	0.702896	1.01775	1.05345	0.128663	0.874366	1.16769	0.0497896	1.21708	1.0701	0.0900692	0.868157
MW0150161	Glu-Thr-His	Amino acids and derivatives	Amino acids and derivatives	C15H23N5O7	1.9473	[M+H-H2O]+	-	0.0522918	0.871311	0.969364	0.857809	0.181169	1.29805	0.929429	0.152408	1.37953	1.18317	0.0382389	0.572693	1.19943	0.048786	1.35756	1.19674	0.0327806	0.691159	0.289288	0.678183	1.0721
MW0153028	Lys-Leu-Asn-His-Gln	Amino acids and derivatives	Amino acids and derivatives	C27H46N10O8	6.8845	[M+H]+	-	0.863579	0.219861	1.37131	1.16198	0.107764	1.82435	0.366571	0.64408	1.07091	1.19531	0.0922875	0.524219	0.154955	0.941595	1.01309	0.794722	0.319449	1.24958	1.19178	0.0866455	0.562442
MW0156323	R-4-benzyl-3-((R)-3-hydroxy-2,2-dimethyloctanoyl)-5,5-dimethyloxazolidin-2-one	Benzene and substituted derivatives	Benzene and substituted derivatives	C22H33NO4	7.5941	[M+Na]+	-	1.3189	0.00472616	0.561304	1.3285	0.000872876	1.61158	1.27429	0.0511358	0.452908	1.41079	0.00485818	4.00354	1.39589	0.00434282	0.478692	1.21449	0.0663772	0.721261	1.27684	0.07672	1.76582
MW0155126	Phe-Asp-Glu-Phe-Leu	Amino acids and derivatives	Amino acids and derivatives	C33H43N5O10	5.5803	[M+H]+	-	1.35648	0.0247581	0.200617	0.302335	0.600041	1.23408	1.25558	0.0407258	0.234264	1.3561	0.015931	8.17174	1.1448	0.145473	1.50457	1.19869	0.0278927	0.351369	1.26353	0.0377914	3.99111
MW0011898	1,2-Dioctanoyl-sn-glycerol	GL	DG	C19H36O5	6.1636	[M+Na]+	-	1.23646	0.0125836	0.705516	1.12616	0.0648538	1.29645	0.126343	0.75933	0.928891	0.496564	0.48204	0.934963	1.3512	0.0518044	2.21521	1.15687	0.0604476	0.539236	0.123605	0.857839	1.05386
MW0138446	Irigenin trimethyl ether	Flavonoids	Isoflavones	C21H22O8	6.267	[M+H]+	-	1.32394	0.051917	3.88678	0.879095	0.173175	0.726328	0.119478	0.913087	1.02431	1.38649	0.00153619	3.9772	1.35994	0.0455857	0.254538	1.30616	0.0505402	0.371944	0.340786	0.684661	0.918415
MEDL00444	Pro-Ile	Amino acids and derivatives	Amino acids and derivatives	C11H20N2O3	1.3159	[M+H]+	-	1.13591	0.066191	1.24392	1.26482	0.00510486	0.619271	1.11232	0.0489511	1.29561	1.34372	0.00257353	1.74619	1.3739	0.0040696	0.51386	1.05181	0.0932317	1.29261	0.81564	0.241572	0.86387
MW0150181	Glu-Tyr-Ala	Amino acids and derivatives	Amino acids and derivatives	C17H23N3O7	2.9934	[M+Na]+	-	1.2845	0.00442098	0.434086	1.33215	0.000128042	3.72227	1.2842	0.0309595	0.307767	1.3308	0.0183354	1.35953	1.28515	0.0577322	2.34967	1.02158	0.176281	0.670847	0.313643	0.724831	0.938372
MW0109881	Thr-Lys	Amino acids and derivatives	Amino acids and derivatives	C10H21N3O4	3.2273	[M+H]+	-	1.3711	0.00198806	0.00255055	0.874196	0.0435161	3.14526	0.954116	0.0884875	0.179556	1.41583	0.00213166	23.2106	0.185423	0.472485	5.41356	0.762358	0.850067	1.20008	1.27365	0.107466	4.60393
MW0114997	N-ethyl-N-Methylcathinone	Others	Ketone compounds	C12H17NO	2.8573	[M+HCOO+2H]+	-	0.562066	0.53897	0.779078	0.258759	0.816178	1.03815	1.26773	0.0424245	2.62923	1.19625	0.0535198	0.765391	0.0621348	0.630423	0.78535	1.38282	0.00110572	1.95177	1.38903	0.000444924	0.400827
MW0109000	O-Phospho-L-tyrosine	Organic acids	Organic acids	C9H12NO6P	3.4453	[M+NH4]+	-	1.21041	0.00315906	0.0841133	1.21799	0.112371	6.19621	1.3034	0.0319214	0.0499582	1.16928	0.0376608	2.2415	1.3276	0.0649105	30.924	1.38452	0.0639805	0.020467	1.39526	0.0319944	27.0716
MW0012595	7,8,17-trihydroxy-4,9,11,13,15,19-docosahexaenoic acid	FA	Others	C22H32O5	3.8205	[M-2H+3Na]+	-	1.27199	0.00130218	0.143279	1.22357	0.000802988	10.4471	1.09104	0.0727771	0.195198	1.2748	0.0165797	0.667108	0.0669774	0.666467	1.49223	0.85524	0.183551	2.2804	0.727712	0.315078	1.50766
MW0012817	1-Hexadecyl-sn-glycerol 3-phosphate	GP	LPA	C19H41O6P	6.7031	[M+HCOO+2H]+	-	0.39394	0.605312	1.15615	0.907422	0.164226	0.752931	1.2735	0.0242896	2.28853	0.202009	0.87518	0.960415	1.10534	0.0692064	1.51324	1.16949	0.0637102	0.735916	1.3577	0.00334397	0.469331
MW0109897	Thr-Thr-Asp	Amino acids and derivatives	Amino acids and derivatives	C12H21N3O8	2.4222	[2M+H]+	-	0.138055	0.847954	0.975355	1.3525	0.00199795	0.103526	1.34787	0.00283828	11.0241	1.08991	0.0731942	1.38454	1.17674	0.119307	1.79329	1.20954	0.0653994	0.420589	0.441767	0.490367	0.860266
MW0105075	3-Oxovalproic acid	Organic acids	Organic acids	C8H14O3	6.3645	[M+HCOO+2H]+	-	0.376453	0.605599	1.11373	0.247967	0.775535	1.02068	1.15275	0.0566818	1.27822	1.12076	0.108625	0.712063	0.728365	0.306661	0.818303	1.07568	0.0987328	1.27455	0.82257	0.235268	0.926694
MW0158464	Tyr-Glu-Thr	Amino acids and derivatives	Amino acids and derivatives	C18H25N3O8	1.8805	[M+H-2H2O]+	-	1.2998	0.00612688	0.435183	1.35562	0.0025635	40.4597	1.34043	0.0297047	0.0258813	1.20009	0.0364746	1.20003	1.21457	0.102406	2.0732	0.970771	0.200593	0.64472	0.84182	0.262047	1.3681
MW0146315	Asp-Val-Asn-His-Phe	Amino acids and derivatives	Amino acids and derivatives	C28H38N8O9	5.2722	[M+]+	-	0.776089	0.293568	1.21571	1.26053	0.000939105	4.74486	0.305104	0.480863	0.677951	1.34661	0.00235275	0.381866	0.788985	0.264198	0.893158	0.872562	0.218041	1.42137	0.855212	0.136415	0.527474
MW0139667	Schisandrin	Heterocyclic compounds	Heterocyclic compounds	C24H32O7	6.544	[M+H-H2O]+	-	0.107326	0.863315	1.02283	0.152426	0.81071	1.04194	0.93393	0.143454	1.28065	0.121316	0.830992	0.965991	0.606494	0.416799	0.880378	0.714955	0.364329	1.12328	1.16849	0.0544103	0.767002
MW0154413	Neu5Gc2-6Gal1-4GlcNAcSp	Others	Saccharides	C27H45N5O20	4.0569999999999995	[M+H]+	-	1.3635	0.00349444	2.96614	1.26472	0.00613372	0.740549	1.30685	0.0136645	0.579116	1.28169	0.0153391	0.740661	1.39304	0.00291572	1.61891	1.3812	0.00737815	0.612799	0.623271	0.398946	1.06987
MW0156725	Ser-Glu-Asn	Amino acids and derivatives	Amino acids and derivatives	C12H20N4O8	0.8491	[M+H]+	-	1.21078	2.05563e-05	0.0401121	0.949282	0.154517	1.35995	1.33155	0.0124354	0.224285	1.38399	0.000439144	3.3977	1.31985	0.000260369	52.7068	1.40602	0.00075013	0.0542003	1.40489	0.0096541	8.42071
MEDP1212	1,3-Dicyclohexylurea	Alcohol and amines	Polyamines	C13H24N2O	6.2039	[M+H]+	-	0.0865531	0.994844	0.999119	1.13775	0.0349267	0.645595	0.738786	0.328151	1.27519	0.739266	0.359824	1.15068	0.235846	0.786883	0.948606	0.15248	0.818444	0.957728	0.370136	0.590587	1.16296
MW0159170	Val-Thr-Ala-Asp-Lys	Amino acids and derivatives	Amino acids and derivatives	C22H40N6O9	5.4004	[M+H]+	-	1.1744	0.0463371	0.740715	1.18069	0.0238508	1.72643	1.23102	0.0477175	0.424509	1.09841	0.0925415	1.25882	0.504353	0.487085	1.23942	0.942799	0.250412	0.641346	1.25846	0.0844865	1.84094
MW0109609	Ser-Cys-Arg	Amino acids and derivatives	Amino acids and derivatives	C12H24N6O5S1	2.2430000000000003	[M+]+	-	0.0814918	0.976133	0.997006	0.12665	0.753425	1.15701	0.918925	0.177212	0.905048	0.576506	0.513692	1.29668	1.26429	0.0492614	0.679238	1.17622	0.0404408	1.26551	1.06888	0.0876381	0.859358
MW0152410	Leu-Leu-Val-Val-Tyr	Amino acids and derivatives	Amino acids and derivatives	C31H51N5O7	6.723	[M+H]+	-	1.03504	0.11855	1.92669	1.00473	0.0599084	1.7614	1.07503	0.0327368	0.519644	1.04348	0.0952806	0.657717	0.902198	0.208416	0.648595	0.187157	0.814996	1.04114	0.959345	0.133676	1.27674
MW0150896	His-Gln-Gln	Amino acids and derivatives	Amino acids and derivatives	C16H25N7O6	4.8445	[M+NH4]+	-	1.33907	0.0266507	0.195161	1.2178	0.0200673	2.85932	1.14768	0.0894411	0.358898	0.997815	0.126838	1.50149	0.112414	0.728241	1.15687	0.924513	0.171049	1.73017	0.935018	0.210084	1.66139
MW0150075	Glu-Lys-Ile-Asp-Asn	Amino acids and derivatives	Amino acids and derivatives	C25H43N7O11	5.4805	[M+H]+	-	1.24006	0.124255	3.33426	0.747988	0.334428	0.817966	1.32869	0.00274361	0.45517	1.14227	0.156475	0.611567	0.0569771	0.789106	0.915125	1.39319	0.0138371	0.362649	1.41554	0.00364909	3.96899
MW0151443	Ile-His-Ala	Amino acids and derivatives	Amino acids and derivatives	C15H25N5O4	0.9272	[M+K]+	-	1.16425	0.0367894	1.39038	1.24706	0.00680014	2.26785	0.100936	0.897791	0.969349	0.572131	0.430921	0.897724	1.19223	0.0532518	0.777871	0.0934045	0.856364	1.0289	1.26353	0.0260779	0.455351
MW0154289	Nap-Met-OH	Amino acids and derivatives	Amino acids and derivatives	C23H22N2O6S	0.7716	[M+H]+	-	1.00885	0.122882	1.29302	0.954205	0.102328	2.08626	0.977179	0.103114	0.46109	0.13016	0.831505	0.976039	1.17538	0.0609231	0.690805	0.215781	0.821286	0.960202	0.885131	0.232899	1.24181
MW0105796	Asn-Tyr-Arg	Amino acids and derivatives	Amino acids and derivatives	C19H29N7O6	2.6995	[M-H+2Na]+	-	1.17905	0.159753	0.398385	0.541379	0.541259	0.789128	1.12882	0.099182	0.484734	1.10962	0.113873	3.25592	0.291127	0.466828	1.66657	0.869659	0.247734	0.283443	1.157	0.0351511	4.26659
MW0146110	Asp-Glu-Val-Phe-Asp	Amino acids and derivatives	Amino acids and derivatives	C27H37N5O12	5.3606	[M+]+	-	1.16521	0.064894	0.22404	1.1783	0.0231554	1.83568	1.32047	0.00744609	0.178165	1.35995	0.0633812	6.88079	0.68486	0.330112	1.45484	1.28792	0.0659852	0.381674	1.38199	0.00923318	3.572
MW0150153	Glu-Ser-Val-Pro-Glu	Amino acids and derivatives	Amino acids and derivatives	C23H37N5O11	3.3459	[M-H+2Na]+	-	1.31402	0.0168828	0.763735	1.02448	0.0840261	1.17164	0.141209	0.825319	1.01816	1.02973	0.159548	1.07298	1.21797	0.0855094	1.36464	1.19332	0.0738303	0.719527	0.40292	0.590852	1.04182
MW0149992	Glu-Glu-Gly-Gln-Arg	Amino acids and derivatives	Amino acids and derivatives	C23H39N9O11	5.2410000000000005	[M+]+	-	1.14044	0.156356	1.86667	1.30325	0.00479784	1.45178	0.241601	0.729493	0.97979	1.37163	0.0102614	0.703724	1.12929	0.183029	0.584015	1.04133	0.104003	1.1815	1.23879	0.0402457	0.775604
MW0109304	Pro-Asn	Amino acids and derivatives	Amino acids and derivatives	C9H15N3O4	2.6205	[M+H]+	-	0.421861	0.593909	1.10872	0.798722	0.214549	1.36293	0.500603	0.536591	0.866921	1.2408	0.0126033	0.506496	1.35379	0.0294757	2.01457	0.99156	0.129779	0.726532	0.218804	0.848269	1.0297
MW0109613	Ser-Glu-Lys	Amino acids and derivatives	Amino acids and derivatives	C14H26N4O7	1.392	[M+H]+	-	1.34588	0.000816292	0.478486	1.34958	0.000546171	5.2591	1.31982	0.0122651	0.28471	1.30619	0.0105158	1.23739	1.07141	0.133655	1.33556	0.417387	0.564325	0.921213	0.552749	0.475805	0.916828
MW0002109	2,3,4-Trihydroxy-4'-ethoxybenzophenone	Benzene and substituted derivatives	Benzene and substituted derivatives	C15H14O5	4.6874	[M+HCOO+2H]+	-	0.856752	0.190468	1.33147	1.23232	0.0617551	1.4328	0.991312	0.170207	0.815751	1.13186	0.0367609	0.587061	0.982076	0.201326	1.25629	0.908026	0.171928	1.24315	1.19533	0.039444	0.700859
MW0145339	Arg-Glu-Ala-Phe-Arg	Amino acids and derivatives	Amino acids and derivatives	C29H47N11O8	4.1551	[M+]+	-	1.17092	0.0213081	2.79133	0.944653	0.116857	1.49339	0.244611	0.651471	0.829605	1.12856	0.0293868	0.406528	1.2468	0.0355226	0.603117	0.992056	0.156693	1.57859	0.663015	0.438256	0.747107
MW0144599	Ala-His-Ser	Amino acids and derivatives	Amino acids and derivatives	C12H19N5O5	1.2604	[M-H+2Na]+	-	1.35847	0.00896188	25.688	1.29934	0.00318426	0.0978444	1.30131	0.00529523	11.7151	1.27111	0.171227	0.148176	1.31271	0.0146448	0.493248	0.872103	0.195612	1.30681	1.19953	0.0135415	0.355576
MW0110362	Val-Phe-Lys	Amino acids and derivatives	Amino acids and derivatives	C20H32N4O4	6.6932	[M+H]+	-	1.26616	0.00538219	3.26802	0.659943	0.394571	1.1527	0.828222	0.263162	1.76297	1.36257	0.000217774	0.167946	1.22192	0.0898758	0.856055	0.99534	0.242835	1.66541	0.732242	0.403573	0.628875
MW0106918	Glu-Phe-Arg	Amino acids and derivatives	Amino acids and derivatives	C20H30N6O6	2.7982	[M+]+	-	1.35253	0.0370584	0.0364607	0.425953	0.685672	0.733115	0.476967	0.6782	0.819501	1.33972	0.0356459	49.42	1.40381	0.0552123	0.123615	1.34628	0.0575789	4.88375	0.865481	0.187372	1.53012
MW0113053	4-Hydroperoxy-2-nonenal	Others	Ketone compounds	C9H16O3	5.9818	[2M+NH4]+	-	0.245199	0.62955	1.11707	0.604753	0.375327	0.841928	0.272121	0.743842	1.07942	0.0360933	0.926351	0.988321	1.21363	0.0848503	2.28191	1.18814	0.0581205	0.355359	0.499134	0.596551	1.22911
MW0152427	Leu-Met-Ala-His-Leu	Amino acids and derivatives	Amino acids and derivatives	C26H45N7O6S	5.2311	[M+H]+	-	0.755589	0.293951	0.688234	1.25261	0.0139491	2.88337	0.462944	0.65807	1.23449	0.0944728	0.83391	1.05511	1.30076	0.07163	0.228932	1.29574	0.0442837	5.11587	1.11956	0.0521951	0.330335
MW0158352	Tyr-Ala-Glu	Amino acids and derivatives	Amino acids and derivatives	C17H23N3O7	4.8445	[M+Na]+	-	1.30547	0.00568261	0.56391	1.2383	0.0133178	0.536309	1.25411	0.00617054	2.43346	1.0149	0.134257	1.26236	1.17836	0.0654822	1.49229	1.1635	0.0395211	1.401	1.27663	0.0164192	0.514847
MW0155386	Phe-Tyr-Leu-Glu	Amino acids and derivatives	Amino acids and derivatives	C29H38N4O8	3.5044	[M+H]+	-	1.23159	0.0388433	0.292109	0.76796	0.238169	1.91575	0.176594	0.523428	0.682229	1.16201	0.038838	2.96518	0.676011	0.318216	0.667898	1.08256	0.0490262	2.03227	0.714388	0.326336	0.650792
MW0105767	Asn-Asp-Arg	Amino acids and derivatives	Amino acids and derivatives	C14H25N7O7	2.3824	[M+H]+	-	1.30719	0.000582158	0.213714	0.86861	0.245823	0.483343	0.411449	0.481429	0.64644	1.33717	0.00120901	3.72148	1.27063	0.0664974	3.14369	0.981812	0.101884	0.321382	0.975941	0.185832	3.98295
MW0149386	Gal1-3GlcNAc1-3Gal1-4GlcNAcSp	Others	Saccharides	C28H48N4O21	4.0275	[M+CH3CN+H]+	-	1.29311	7.61537e-06	0.0177249	0.456128	0.77892	0.814005	0.511345	0.455591	0.410669	1.36399	4.11961e-05	101.389	0.184231	0.60714	2.07067	0.350058	0.491653	0.296732	0.645648	0.430425	2.70913
MW0145354	Arg-Glu-Ser-Leu-Glu	Amino acids and derivatives	Amino acids and derivatives	C25H44N8O11	8.7375	[M+H]+	-	1.15732	0.0161761	3.65028	0.0180433	0.88907	0.961839	0.686865	0.262901	1.65597	1.15989	0.0269695	0.306377	1.19262	0.0535226	0.67479	0.249838	0.946455	1.02908	0.155931	0.699602	0.808431
MW0012966	1-Palmitoyl-2-linoleoyl-sn-glycero-3-phosphate	GP	PA	C37H69O8P	6.3144	[M+Na]+	-	1.17472	0.0759552	2.21811	0.790025	0.351428	0.459154	0.934146	0.297793	2.67426	1.39662	0.00479943	0.111231	0.455533	0.703234	0.848311	0.133093	0.830413	0.88391	1.28064	0.00403183	4.40215
MW0012175	9-Oxo-11-(3-pentyloxiran-2-YL)undec-10-enoic acid	FA	Others	C18H30O4	5.9818	[M+H]+	-	0.789108	0.234483	0.915829	1.33154	0.000835734	0.443146	0.347894	0.590863	0.939443	1.33906	0.00377656	1.60003	1.40888	0.0053673	1.85854	1.37799	0.00144197	0.374208	1.35403	0.0132489	2.35697
MW0110222	Tyr-Thr	Amino acids and derivatives	Amino acids and derivatives	C13H18N2O5	1.7905	[M-2H+3Na]+	-	1.14091	0.097681	0.495166	1.33899	0.00315761	9.12211	1.27878	0.0627495	0.188329	0.400385	0.658446	0.911788	1.21836	0.161393	2.73175	1.0267	0.233354	0.505204	0.351641	0.783077	0.934186
MW0105781	Asn-Ile-Lys	Amino acids and derivatives	Amino acids and derivatives	C16H31N5O5	4.312	[M+]+	-	0.881696	0.192789	1.23499	0.74236	0.274112	1.17189	0.323078	0.638091	0.909341	0.966003	0.142852	0.844929	0.26895	0.69935	0.947227	0.379167	0.602755	0.949845	0.100181	0.997752	0.999528
MW0158208	Trp-Met-Phe	Amino acids and derivatives	Amino acids and derivatives	C25H30N4O4S1	3.2077	[M+H]+	-	0.979965	0.0519955	0.298744	1.15517	0.0337107	5.63516	1.28178	0.00289085	0.0337468	1.34791	0.0298974	4.50761	1.06184	0.0408521	3.60699	1.29728	0.00239066	0.18009	1.31818	0.00108966	6.01146
MW0145405	Arg-Ile-Val-Leu-Val	Amino acids and derivatives	Amino acids and derivatives	C28H54N8O6	4.5084	[M+]+	-	1.07749	0.0946457	1.32503	0.678261	0.309214	1.33675	0.799146	0.213416	0.74266	0.457058	0.503836	0.859938	1.44171	4.54662e-05	0.722862	0.99789	0.176752	1.10555	0.601104	0.398025	1.1062
MW0145522	Arg-Thr-Lys-Arg	Amino acids and derivatives	Amino acids and derivatives	C22H45N11O6	5.4303	[M+H]+	-	1.20482	0.00493279	0.245602	1.33597	0.00675522	21.2022	1.33064	0.0121307	0.0256271	1.19003	0.0616992	1.48906	0.455534	0.496728	0.687064	1.28616	0.000771919	6.98436	0.203562	0.737343	1.0487
MW0110227	Tyr-Tyr-Lys	Amino acids and derivatives	Amino acids and derivatives	C24H32N4O6	2.377	[M-H+2Na]+	-	0.223124	0.739282	0.953042	1.20837	0.0188752	0.672803	0.682284	0.327383	1.0913	1.23716	0.0447233	1.60396	1.27457	0.0213148	1.50328	1.34893	0.00783833	0.525487	0.917904	0.205517	1.12788
MW0156924	Ser-Thr-Gly	Amino acids and derivatives	Amino acids and derivatives	C9H17N3O6	2.065	[M+HCOO+2H]+	-	1.35134	0.000902719	0.564397	1.31604	0.00194842	1.29052	1.22128	0.032441	0.782127	1.41006	0.000138315	1.58733	1.21425	0.0416374	0.787903	1.21467	0.0280542	1.27644	0.831186	0.229557	1.0996
MW0110116	Trp-His	Amino acids and derivatives	Amino acids and derivatives	C17H19N5O3	1.9278	[M+H]+	-	1.36098	0.01834	3.76347	1.33386	0.0131941	0.444766	1.33719	0.00579253	5.05746	1.41288	0.00313875	0.37381	1.19184	0.054607	0.644683	0.996187	0.12745	1.31244	1.38526	0.00639661	0.373484
MW0159225	Val-Tyr-Pro-Glu-Leu	Amino acids and derivatives	Amino acids and derivatives	C30H45N5O9	5.2212	[M+H]+	-	0.696762	0.314822	0.898631	0.307792	0.632683	0.910704	1.27921	0.00286433	0.411946	0.955266	0.143412	1.12583	1.12124	0.127257	1.54955	1.27893	0.0749268	0.499702	1.41358	0.00189093	3.4026
MW0110061	Trp-Glu-Arg	Amino acids and derivatives	Amino acids and derivatives	C22H31N7O6	5.7205	[M+H]+	-	1.16275	0.0296672	2.04818	1.23702	0.0334705	7.64186	1.18071	0.00233895	0.220627	1.02871	0.117015	0.549284	0.458119	0.540616	0.914963	0.909924	0.169288	0.878828	1.29526	0.00905974	0.655646
MW0151121	His-Tyr-Arg-Lys	Amino acids and derivatives	Amino acids and derivatives	C27H42N10O6	6.5043	[M+]+	-	1.31743	0.0528042	0.212016	0.343694	0.833986	0.926322	0.0344034	0.590172	0.724981	1.29421	0.0407342	5.51061	1.20812	0.0421092	0.62249	0.688266	0.319236	1.53779	0.00182175	0.639107	1.33141
MW0130429	2',4'-Dihydroxychalcone 4'-glucoside	Others	Ketone compounds	C21H22O8	4.9627	[M+Na+HCOOH]+	-	1.34039	0.00127705	0.307016	0.211788	0.773922	1.05401	1.3357	0.00859434	0.125702	1.40669	4.11886e-06	6.81391	0.980734	0.185661	1.26358	1.12585	0.0138341	0.231531	1.27574	0.00438615	12.3322
MW0157700	Thr-Leu-Asp-Glu	Amino acids and derivatives	Amino acids and derivatives	C19H32N4O10	4.8641	[M+H]+	-	0.593046	0.453705	0.795345	1.33149	0.0353211	25.8563	0.293865	0.870018	0.906135	1.39225	0.0395862	0.0924815	0.333726	0.537017	0.778942	0.469988	0.898208	0.918001	0.0903824	0.805531	0.811489
MW0156035	Pro-Tyr-Pro-Arg-Ser	Amino acids and derivatives	Amino acids and derivatives	C28H42N8O8	8.7375	[M+H]+	-	1.12351	0.0409177	2.29016	0.233686	0.828879	1.02897	0.0590491	0.879021	1.02208	1.01452	0.167443	0.583213	1.15332	0.0411348	0.489016	0.944885	0.134302	1.67143	0.534765	0.452286	0.870985
MW0131753	Oroxylin A-7-o-beta-D-glucuronide	Organic acids	Organic acids	C22H20O11	3.4649	[M+K]+	-	1.12084	0.0501874	1.62698	0.489137	0.508275	0.942914	0.370115	0.587666	0.933851	0.777241	0.256384	0.79537	1.38611	0.00223369	0.6538	1.20095	0.0480239	1.33484	0.00574606	0.966219	1.00559
MW0121542	2-ammonio-3-(5-hydroxy-1H-indol-3-yl)propanoate	Amino acids and derivatives	Amino acids and derivatives	C11H12N2O3	2.1411	[M+H]+	-	0.627251	0.371928	0.871936	1.19531	0.0313718	2.04519	0.500663	0.411596	0.774981	0.982931	0.13864	0.726249	1.09956	0.0856853	0.638097	0.865447	0.220225	1.34702	0.278023	0.590096	1.15916
MW0158660	Tyr-Val-Arg-Pro-Leu	Amino acids and derivatives	Amino acids and derivatives	C31H50N8O7	6.4047	[M+]+	-	0.458914	0.589203	0.779371	0.594196	0.412609	1.48575	0.669187	0.384189	0.686756	1.11417	0.104794	2.72002	1.00811	0.26777	0.44161	1.07935	0.101148	1.42063	0.898661	0.230484	0.73691
MW0145573	Arg-Val-Ser-Leu-Asp	Amino acids and derivatives	Amino acids and derivatives	C24H44N8O9	7.6531	[M+H]+	-	0.832566	0.270738	1.26376	0.662693	0.423253	1.34853	0.0697247	0.937636	0.965918	0.468986	0.61078	1.09082	0.757366	0.259781	0.632112	0.335814	0.862375	1.07571	0.50109	0.523177	0.819013
MW0105632	Antanapeptin A	Benzene and substituted derivatives	Benzene and substituted derivatives	C41H60N4O8	5.7813	[M+]+	-	1.02164	0.0620349	0.485416	1.20061	0.0448569	0.453387	0.79672	0.16918	1.64443	1.29565	0.00911877	2.17087	0.621087	0.420928	1.38749	0.979257	0.238768	2.23563	0.957473	0.215925	0.410333
MW0152855	Lys-Ala-Thr-Glu-His	Amino acids and derivatives	Amino acids and derivatives	C24H40N8O9	5.5803	[M-H+2Na]+	-	1.03368	0.0832953	0.66297	1.32957	0.000394474	2.62456	1.25135	0.00674136	0.590709	0.892379	0.193259	0.836851	0.612937	0.456885	1.15322	0.29527	0.698451	1.04668	0.268206	0.701983	0.963167
MW0152320	Leu-Glu-His	Amino acids and derivatives	Amino acids and derivatives	C17H27N5O6	1.1138	[M+H]+	-	0.907615	0.165524	0.579788	1.17421	0.0483641	3.83017	1.16735	0.132336	0.143332	1.32286	0.00270458	2.82299	0.859212	0.260651	0.460946	0.853041	0.199031	2.17944	0.0861965	0.836711	1.10781
MW0155378	Phe-Tyr-Asn-Glu	Amino acids and derivatives	Amino acids and derivatives	C27H33N5O9	4.1159	[M+H]+	-	1.31396	0.00175597	0.394457	1.33104	0.00200924	2.66159	0.32923	0.632924	1.07495	0.488641	0.540495	0.971211	0.249026	0.770662	1.0601	1.20543	0.0255684	1.51782	1.31451	0.00521059	0.56701
MW0152841	Lys-Ala-Arg-Glu	Amino acids and derivatives	Amino acids and derivatives	C20H38N8O7	5.1175	[M-H+2Na]+	-	1.18091	0.0383521	2.89525	0.990705	0.136118	0.342491	0.941889	0.0879379	0.544936	0.416407	0.551867	1.28256	1.34362	0.0338577	0.269226	0.86398	0.249917	1.85731	1.25473	0.0108824	2.88562
MW0158633	Tyr-Thr-Val-Thr-Leu	Amino acids and derivatives	Amino acids and derivatives	C28H45N5O9	5.4404	[M+H]+	-	1.27039	0.0397857	1.34945	1.33667	0.000342213	1.81983	0.0927969	0.888731	1.00912	1.39269	0.00198175	0.674985	1.29921	0.0182707	0.696889	1.30244	0.0137185	1.42291	1.40014	0.000361079	0.602885
MW0107248	His-Asp-Lys	Amino acids and derivatives	Amino acids and derivatives	C16H26N6O6	4.3316	[M+]+	-	1.199	0.0176557	0.582848	1.28794	0.00347974	0.550728	1.31263	0.000616067	3.28981	0.58685	0.430004	1.10289	1.33075	0.0121697	2.14637	1.22727	0.0361827	0.628637	1.15097	0.053212	0.636358
MW0144687	Ala-Phe-Gln-Lys	Amino acids and derivatives	Amino acids and derivatives	C23H36N6O6	6.0289	[M+]+	-	0.514007	0.510977	1.15271	0.634441	0.399491	1.37953	0.764733	0.28696	0.724843	0.672901	0.336107	1.37243	1.23037	0.0373864	0.733136	1.12048	0.0631562	1.28207	1.18004	0.0308041	0.672537
MW0054598	1-(9Z-tetradecenoyl)-glycero-3-phosphoethanolamine	GP	LPE	C19H38NO7P	6.6435	[M+NH4]+	-	0.278074	0.895864	1.04535	0.781686	0.214668	1.29155	0.0530366	0.866491	1.03255	0.477022	0.60712	0.842991	0.151315	0.967948	1.01291	0.201374	0.707349	0.865282	0.0527581	0.909792	0.970888
MW0152534	Leu-Tyr-Arg-Ile-Thr	Amino acids and derivatives	Amino acids and derivatives	C31H52N8O8	6.2643	[M+NH4]+	-	0.988363	0.0941554	1.45392	1.27643	0.00122713	4.50767	0.375962	0.681935	0.861046	0.793432	0.25918	0.79656	1.34512	0.00252729	0.238102	1.33615	0.00423216	5.8673	1.3863	0.00814293	0.159244
MW0150931	His-Glu-Tyr-Lys	Amino acids and derivatives	Amino acids and derivatives	C26H37N7O8	4.1947	[M+]+	-	1.36554	5.93707e-05	0.390046	1.35686	0.00148843	3.49796	0.069524	0.985319	1.00196	1.38164	0.0035475	0.695515	1.41072	0.00403719	1.88788	1.26648	0.0194166	1.37578	1.38309	0.00156104	0.404941
MW0155389	Phe-Tyr-Met	Amino acids and derivatives	Amino acids and derivatives	C23H29N3O5S1	2.6995	[M-2H+3K]+	-	0.844366	0.211719	0.693684	0.133243	0.774251	0.882642	0.95003	0.116051	0.489748	1.33199	0.035569	5.74764	0.86817	0.177834	0.608794	0.310545	0.909053	1.04223	0.40909	0.684555	0.914446
MW0155273	Phe-Lys-His	Amino acids and derivatives	Amino acids and derivatives	C21H30N6O4	5.9214	[M+H]+	-	1.07336	0.162414	1.48211	0.135598	0.999845	0.999954	0.216978	0.780321	1.09272	1.25146	0.0229914	0.855339	0.783811	0.329785	0.806485	1.32972	0.0184836	0.748141	0.470532	0.516802	1.19651
MW0108180	Met-Tyr-Arg	Amino acids and derivatives	Amino acids and derivatives	C20H32N6O5S1	2.0144	[M+K+HCOOH]+	-	0.867766	0.244647	0.850371	0.999773	0.100495	1.32722	1.04611	0.0831487	1.54579	1.3718	0.0166555	0.714695	1.12711	0.0645693	0.595633	1.29652	0.0207959	2.98013	1.29047	0.0389347	0.451818
MW0153185	Lys-Tyr-Thr-Arg	Amino acids and derivatives	Amino acids and derivatives	C25H42N8O7	8.7375	[M+NH4]+	-	0.731284	0.24215	1.74996	0.525582	0.453757	1.1563	0.619709	0.349687	0.878972	0.66297	0.372847	0.652103	0.466266	0.536463	0.960202	0.867923	0.165109	0.599249	0.761486	0.253993	1.49843
MW0153138	Lys-Ser-Thr-Leu-Thr	Amino acids and derivatives	Amino acids and derivatives	C23H44N6O9	6.2842	[M+NH4]+	-	0.760541	0.229351	2.96987	0.0881679	0.875002	0.972743	0.703531	0.311068	1.20851	1.40425	0.0122475	0.119608	0.702627	0.265395	2.05049	0.37824	0.686407	1.1765	0.109405	0.974395	0.992658
MW0155842	Pro-Gln-Val	Amino acids and derivatives	Amino acids and derivatives	C15H26N4O5	2.7966	[M+]+	-	1.04386	0.0927249	0.78826	1.35668	0.00123042	7.60028	1.34558	0.00637865	0.0903428	1.39352	0.00426043	1.90377	1.37362	0.0142673	0.416956	1.37944	0.000290073	3.15535	1.24666	0.0214806	0.737659
MW0145544	Arg-Tyr-Ile-Arg	Amino acids and derivatives	Amino acids and derivatives	C27H46N10O6	6.4244	[M+NH4]+	-	1.03373	0.132798	1.36824	0.742351	0.266699	1.29083	1.01767	0.125187	0.616857	0.329548	0.73543	1.05829	0.942118	0.155239	0.724164	0.175419	0.824277	1.0477	0.401439	0.562602	1.14317
MW0153190	Lys-Tyr-Val-Lys	Amino acids and derivatives	Amino acids and derivatives	C26H44N6O6	5.9616	[M+]+	-	0.99053	0.10137	0.592049	1.18397	0.0195651	1.53893	1.27586	0.0394971	1.86745	0.366446	0.570158	1.10925	0.332575	0.70846	0.871445	0.925543	0.173015	1.56422	1.36129	0.0425032	0.388692
MW0146199	Asp-Lys-Tyr-Asp	Amino acids and derivatives	Amino acids and derivatives	C23H33N5O10	2.1241	[M-H+2Na]+	-	0.981808	0.178797	0.742294	1.34559	0.000267115	0.190105	1.33838	0.000457355	5.35642	0.779653	0.264587	1.2647	1.40932	0.0284979	2.64709	1.31406	0.00978016	0.301878	0.772829	0.318546	1.30909
MW0152519	Leu-Thr-Ser-Lys-Tyr	Amino acids and derivatives	Amino acids and derivatives	C28H46N6O9	5.5005	[M+]+	-	1.21365	0.0168105	1.68676	1.22912	0.0345136	6.26961	0.216138	0.99151	1.00593	1.05941	0.164151	0.603766	1.39603	0.00218521	0.201728	1.36582	0.0104929	6.29881	1.38765	0.0123908	0.122531
MW0156723	Ser-Glu-Ala-Glu-Asp	Amino acids and derivatives	Amino acids and derivatives	C20H31N5O13	3.4254	[M-H+2Na]+	-	0.526428	0.483091	1.22146	0.296444	0.751423	0.94536	1.09996	0.0742922	1.21484	0.208497	0.832257	0.941691	0.121812	0.871677	0.961525	1.18967	0.136279	0.58391	1.37829	0.0170533	1.34831
MW0153047	Lys-Leu-Thr-Ala-Ala	Amino acids and derivatives	Amino acids and derivatives	C22H42N6O7	6.5639	[M+HCOO+2H]+	-	0.520003	0.438964	1.21081	0.927834	0.129487	1.43742	1.02609	0.130461	1.77914	1.09102	0.0533259	0.630966	1.21262	0.03991	1.8022	1.12739	0.130743	0.717786	1.36756	0.00243732	0.395664
MW0155139	Phe-Asp-Tyr	Amino acids and derivatives	Amino acids and derivatives	C22H25N3O7	2.5018	[M+H]+	-	0.739366	0.335067	0.917998	1.12513	0.0742451	0.844176	0.0482567	0.944817	1.00525	1.32517	0.00784946	1.15941	0.166873	0.832649	0.978428	1.20334	0.0670697	0.787669	1.34777	0.0138614	1.43662
MW0159230	Val-Tyr-Tyr	Amino acids and derivatives	Amino acids and derivatives	C23H29N3O6	4.1947	[M-H+2Na]+	-	0.987092	0.0827758	1.52383	0.744976	0.236454	1.48211	1.30511	0.000316479	0.213819	0.43194	0.536313	1.18467	0.705042	0.331541	1.19467	0.762053	0.306519	0.838797	1.36596	0.00316304	1.74436
MW0146213	Asp-Met-Val	Amino acids and derivatives	Amino acids and derivatives	C14H25N3O6S1	2.0355	[M+H]+	-	0.920194	0.166428	0.832856	1.07964	0.29532	6.5223	1.16968	0.018343	0.585692	0.76156	0.386541	0.337663	0.943895	0.157836	0.810441	0.568899	0.401944	1.16971	0.0295292	0.902312	0.981921
MW0151060	His-Pro-Glu	Amino acids and derivatives	Amino acids and derivatives	C16H23N5O6	1.8101	[M+H]+	-	1.33646	0.0303372	5.03643	1.32409	0.0183017	5.34837	1.32303	0.000103414	0.230698	1.39523	0.0183013	0.127923	0.701594	0.395538	0.740877	1.20379	0.0230778	2.71114	1.22067	0.103237	0.626275
MW0153649	Met-Pro-Met	Amino acids and derivatives	Amino acids and derivatives	C15H27N3O4S2	4.9528	[M+CH3CN+Na]+	-	0.576653	0.414042	1.75478	0.591632	0.418104	1.39939	0.0229836	0.852722	0.928134	0.776448	0.322326	0.615949	1.22473	0.0152462	3.38665	1.3459	0.0321232	0.393343	1.08047	0.0949911	0.534739
MW0107687	S-Glutathionyl-L-cysteine	Amino acids and derivatives	Amino acids and derivatives	C13H22N4O8S2	5.1018	[2M+NH4]+	-	1.1928	0.177648	0.273249	1.25355	0.00138713	3.70763	1.19897	0.157701	0.166405	1.20369	0.190578	3.27096	1.38255	0.0044456	2.15919	1.34383	0.0242556	0.620097	0.345055	0.561943	1.35441
MW0109089	Phe-Ala-Leu	Amino acids and derivatives	Amino acids and derivatives	C18H27N3O4	1.9629	[M-2H+3Na]+	-	0.10716	0.81881	1.06508	1.24766	0.00529063	3.67833	1.18805	0.00755486	0.33819	0.926117	0.210269	1.31869	1.32472	0.0861758	0.342163	1.32551	0.0428734	3.05182	1.19108	0.0864967	0.548117
MW0158240	Trp-Ser-His	Amino acids and derivatives	Amino acids and derivatives	C20H24N6O5	2.4023	[M+H]+	-	1.27117	0.00495962	0.0642268	0.591176	0.427907	2.03257	1.29252	0.028758	0.192558	1.28403	0.00309624	6.38084	0.597418	0.708152	1.28444	0.126757	0.655266	1.31735	1.02038	0.0214926	3.68454
MW0151049	His-Phe-Met	Amino acids and derivatives	Amino acids and derivatives	C20H27N5O4S1	4.0889	[M+H]+	-	1.36966	0.000696137	9.93449	0.860123	0.181198	0.415289	0.572801	0.448764	0.773228	0.62237	0.598017	1.33375	1.11835	0.0907918	0.676925	0.530589	0.497475	1.14619	1.35346	0.00487949	0.302919
MW0155077	Phe-Ala-His	Amino acids and derivatives	Amino acids and derivatives	C18H23N5O4	3.5602	[M+]+	-	1.33556	0.0420261	0.30854	0.350701	0.721545	1.08244	0.987785	0.084192	0.598456	1.31595	0.0624219	2.17424	1.35118	0.0355345	1.57012	0.987464	0.0982928	0.699183	1.22547	0.0361515	2.09615
MW0158674	Tyr-Val-Ser-Arg	Amino acids and derivatives	Amino acids and derivatives	C23H37N7O7	5.7706	[M+NH4]+	-	0.37506	0.939934	1.04457	1.32163	0.00830327	0.0889677	1.27916	0.00821159	21.1742	0.460226	0.749768	0.83408	0.787243	0.275128	1.47748	1.2121	0.05516	0.243772	0.435805	0.392372	1.69166
MW0158114	Trp-Asp-His	Amino acids and derivatives	Amino acids and derivatives	C21H24N6O6	2.8376	[M+H]+	-	1.34987	0.0137464	0.0857863	0.814881	0.260369	2.0745	1.22596	0.0157727	0.085584	1.35202	0.00933643	6.07021	1.43591	0.00470135	23.1559	1.27247	0.00373	0.0290493	1.21684	0.0185541	16.0796
MW0144516	Ala-Asp-Leu-Glu-Lys	Amino acids and derivatives	Amino acids and derivatives	C24H42N6O10	5.3308	[M+H]+	-	1.30423	0.00658816	3.08491	1.26504	0.00280652	0.363557	0.101316	0.6812	0.878028	0.813556	0.25292	0.68423	0.486702	0.379907	1.64604	1.11099	0.148712	0.216851	1.18874	0.0818983	4.15787
MW0155992	Pro-Ser-Ile	Amino acids and derivatives	Amino acids and derivatives	C14H25N3O5	4.7659	[M+H]+	-	1.20044	0.0863762	1.4981	0.0672274	0.906756	0.989312	1.16752	0.0293398	1.43276	1.31543	0.0163005	0.734802	1.2983	0.0498101	0.596422	1.34147	0.00587109	1.60515	1.31925	0.0107314	0.669445
MW0150829	His-Ala-Tyr-Tyr-Leu	Amino acids and derivatives	Amino acids and derivatives	C33H43N7O8	5.3805	[M+H]+	-	0.289547	0.716889	0.887089	0.30607	0.696687	0.924482	0.552649	0.434566	0.841027	1.09031	0.144234	1.88788	0.75131	0.343107	0.72314	0.348147	0.726815	0.91131	0.446602	0.594239	1.16536
MW0155352	Phe-Thr-His	Amino acids and derivatives	Amino acids and derivatives	C19H25N5O5	2.4023	[M+]+	-	1.33945	0.00635861	0.581671	1.20637	0.0609577	0.717916	0.79398	0.258234	0.892118	1.41112	0.000269552	1.84741	0.817241	0.262073	1.17761	1.14784	0.125665	0.755681	1.41307	0.000613235	1.63277
MW0157717	Thr-Leu-Val-Thr-Tyr	Amino acids and derivatives	Amino acids and derivatives	C28H45N5O9	5.2212	[M+H]+	-	1.27227	0.0538087	1.71051	0.931682	0.158397	2.0903	0.876945	0.186066	0.515831	1.128	0.172876	0.582859	1.1017	0.0199085	0.328128	0.727638	0.348349	2.09558	0.624017	0.517003	1.35283
MW0155216	Phe-His-Trp	Amino acids and derivatives	Amino acids and derivatives	C26H28N6O4	3.4055	[M+]+	-	1.30958	0.00406587	6.30043	1.06298	0.102761	1.59301	1.0846	0.144764	1.91697	1.3667	3.46409e-05	0.123657	1.35398	0.00796489	1.596	1.31241	0.018002	1.32375	1.40458	0.000752738	0.198949
MW0144451	Ala-Ala-Ala-Arg-Phe	Amino acids and derivatives	Amino acids and derivatives	C24H38N8O6	5.5852	[M+NH4]+	-	0.888169	0.162202	0.745213	0.418013	0.70233	0.871922	1.17922	0.0529146	1.43453	0.967277	0.0865534	1.97101	0.769645	0.317154	0.696333	0.498368	0.556642	1.23882	1.01671	0.171549	0.630985
MW0105778	Asn-His-Lys	Amino acids and derivatives	Amino acids and derivatives	C16H27N7O5	2.4819999999999998	[M-H+2Na]+	-	1.25577	0.0276197	0.707858	1.32014	0.0238837	0.530515	1.33446	0.010411	3.11905	1.34274	0.0223945	1.09676	1.34474	0.020922	1.76618	1.34825	0.0324987	0.560694	1.32947	0.00605812	0.786073
MW0155309	Phe-Phe-Val	Amino acids and derivatives	Amino acids and derivatives	C23H29N3O4	3.4847	[M+H-H2O]+	-	0.662159	0.310792	1.20363	1.05554	0.111626	0.613843	0.263703	0.794633	1.08397	0.971843	0.140064	0.733656	0.617831	0.404742	1.74193	0.598391	0.408967	0.578998	0.91849	0.241834	1.68744
MW0153581	Met-Ile-His	Amino acids and derivatives	Amino acids and derivatives	C17H29N5O4S1	4.3316	[M+]+	-	1.2121	0.0163414	0.584251	1.26697	0.0055015	0.551098	1.3121	0.000492169	3.29655	0.493391	0.526733	1.09803	1.34341	0.0165011	2.15508	1.23373	0.0409873	0.618662	1.1436	0.0522731	0.643553
MW0157810	Thr-Thr-Asp-Glu-Tyr	Amino acids and derivatives	Amino acids and derivatives	C26H37N5O13	3.9193	[M-H+2Na]+	-	0.817361	0.220609	0.682561	1.31531	0.000929473	3.29954	1.19989	0.088244	0.344708	0.11458	0.914149	0.987595	1.07214	0.0961962	1.76204	0.881025	0.18365	0.718537	0.0631104	0.925194	1.03017
MW0111243	14,14,15,15-tetradeuterio-N-(2-hydroxyethyl)hexadecanamide	FA	Others	C18H37NO2	5.9013	[M+]+	-	0.410719	0.591459	0.931681	0.660732	0.360684	1.09404	0.0673258	0.859699	0.976137	0.69572	0.312952	1.12485	0.446401	0.559685	0.914692	0.360384	0.639393	1.06727	0.453851	0.571195	0.915265
MW0105652	Arg-Gln-Arg	Amino acids and derivatives	Amino acids and derivatives	C17H34N10O5	3.9782	[M+H]+	-	0.309157	0.755886	0.944965	0.623867	0.358897	0.856044	0.491055	0.460654	0.81063	0.625675	0.403878	1.13265	0.377181	0.543303	1.47967	0.407293	0.52114	0.657191	0.751883	0.310652	1.38456
MW0123557	DESACETYL(7)KHIVORINIC ACID,METHYL ESTER	Organic acids	Organic acids	C28H40O10	5.082	[M+]+	-	1.36947	2.54305e-05	0.235523	1.35043	0.000341329	3.92712	1.32791	0.000147909	0.420322	1.32909	0.00611422	1.24667	0.926207	0.193029	1.19482	1.35689	0.00199716	1.85005	0.890762	0.183554	0.933412
MW0151224	HoPhe-Trp-OH	Others	Lactones	C26H23N3O6	2.3412	[M+H]+	-	0.731395	0.272568	1.24029	0.743404	0.294124	1.17039	1.32722	0.0186245	0.399129	0.558275	0.403861	1.19125	1.29407	0.0162795	1.51203	1.34754	0.00520596	0.642088	1.278	0.0455539	1.49236
MW0159134	Val-Pro-Asn	Amino acids and derivatives	Amino acids and derivatives	C14H24N4O5	2.2828	[2M+K]+	-	1.2163	0.0202173	1.78367	1.09913	0.108537	1.73221	1.32386	0.0127251	0.288407	0.768567	0.255085	0.745733	1.15154	0.0470459	0.396602	0.508993	0.582011	1.3093	1.26883	0.00630018	2.89804
MW0150948	His-Gly-Tyr-Val-Glu	Amino acids and derivatives	Amino acids and derivatives	C27H37N7O9	5.3209	[M-H+2Na]+	-	1.20219	0.0881621	0.107795	1.04073	0.237089	2.86211	1.30784	0.0309265	0.238789	1.28308	0.091036	7.78029	1.08217	0.022654	2.94565	1.02434	0.0774999	0.468673	0.565283	0.578713	1.26373
MW0109333	Pro-Pro-Arg	Amino acids and derivatives	Amino acids and derivatives	C16H28N6O4	4.7464	[M+]+	-	0.431594	0.849854	1.11956	0.60068	0.382033	0.622103	0.0600808	0.799157	1.1196	0.15957	0.594806	1.47221	0.355021	0.623445	0.82545	0.107641	0.969211	1.01767	0.241687	0.932098	1.03695
MW0144747	Ala-Thr-Ile-Lys	Amino acids and derivatives	Amino acids and derivatives	C19H37N5O6	3.7214	[M+H]+	-	0.20843	0.85437	0.96669	0.433203	0.519809	0.842273	0.459277	0.512977	0.844677	0.650394	0.387367	1.15466	0.327291	0.567126	1.44402	0.387023	0.528146	0.659578	0.794279	0.240194	1.32213
MW0151153	His-Val-Phe-Gly-Glu	Amino acids and derivatives	Amino acids and derivatives	C27H37N7O8	2.3882	[M+H]+	-	1.18828	0.0533008	0.775917	1.3582	0.000266518	4.25419	1.33971	0.00669414	0.352167	1.33188	0.00896164	0.86524	0.960862	0.166125	1.2112	0.673652	0.389559	1.08897	1.2963	0.0133246	0.753791
MW0155244	Phe-Leu-Asp-Lys	Amino acids and derivatives	Amino acids and derivatives	C25H39N5O7	5.5405	[M+H]+	-	0.817421	0.267191	0.624757	1.18977	0.0415851	0.296332	1.29122	0.0389101	5.92002	0.713397	0.284208	0.627927	1.27643	0.00882066	3.5665	1.18217	0.0367572	0.561794	0.762761	0.270446	0.725203
MW0144494	Ala-Asn-His-Asp	Amino acids and derivatives	Amino acids and derivatives	C17H25N7O8	2.8376	[M+]+	-	1.37461	6.92481e-06	0.0834598	1.33052	0.00228615	3.10077	1.34415	0.000861827	0.0560918	1.41666	7.73894e-05	4.29983	1.44784	0.00440049	28.548	1.40934	0.00440178	0.0352958	1.41893	0.00117186	15.9003
MW0146294	Asp-Tyr-Asn	Amino acids and derivatives	Amino acids and derivatives	C17H22N4O8	3.4453	[M-H+2Na]+	-	1.25603	0.0212646	0.549597	1.35468	0.000198276	1.7324	0.595195	0.421915	1.05572	1.14628	0.0520792	0.934544	1.35292	0.00362049	2.11084	1.09795	0.0717015	0.746199	1.19186	0.0868768	0.675846
MW0011860	1,2-Dimyristoleoyl-sn-glycero-3-phosphocholine	GP	PC	C36H68NO8P	6.6833	[M-H+2Na]+	-	1.18842	0.0783787	1.51398	0.804592	0.312049	0.621871	0.809396	0.306581	1.62249	0.774457	0.289017	0.850222	0.8655	0.251973	0.833164	0.917189	0.182001	0.902726	0.0735772	0.866581	1.02371
MW0146018	Asp-Arg-Asn-Lys	Amino acids and derivatives	Amino acids and derivatives	C20H37N9O8	7.6531	[M+]+	-	0.49111	0.479107	1.21459	0.61429	0.379588	1.19702	0.17869	0.771101	1.04357	0.959375	0.184225	1.26208	1.06564	0.169747	0.585118	0.516103	0.532051	1.10122	1.05922	0.0860827	0.810489
MW0001656	1-Hydroxymethylnaphthalene	Benzene and substituted derivatives	Benzene and substituted derivatives	C11H10O	1.7905	[2M+Na]+	-	0.80945	0.225506	1.10422	1.31771	0.0263908	0.395167	1.31139	0.027245	2.55065	0.225257	0.746779	1.0265	1.07093	0.179802	1.3197	1.31072	0.0507573	0.517349	1.25611	0.01941	1.28202
MW0151039	His-Phe-Cys	Amino acids and derivatives	Amino acids and derivatives	C18H23N5O4S1	3.5834	[M+NH4]+	-	0.556496	0.415506	0.568493	0.717602	0.266552	1.46313	1.23185	0.0652037	0.266978	0.117795	0.887143	1.06714	1.30887	0.0080069	6.27569	1.15645	0.0745704	0.607214	0.208549	0.738805	1.10737
MW0151413	Ile-Glu-Gln	Amino acids and derivatives	Amino acids and derivatives	C16H28N4O7	1.6532	[M+H]+	-	1.32149	0.00168751	0.475967	1.35587	0.00405459	6.95902	1.33551	0.0147094	0.222718	0.306263	0.668063	0.968745	1.22002	0.0835979	1.71978	0.190851	0.851103	1.03504	0.944617	0.156852	0.786106
MW0146005	Asp-Ala-His-Asp	Amino acids and derivatives	Amino acids and derivatives	C17H24N6O9	2.1536	[M+H]+	-	1.30886	0.00211933	0.243732	1.13596	0.0525427	0.82792	0.837903	0.222257	1.09329	1.14696	0.0636986	0.878535	1.20869	0.0393659	1.98145	0.479101	0.507549	1.07325	1.39941	0.000127988	2.42618
MW0155142	Phe-Cys-Asp	Amino acids and derivatives	Amino acids and derivatives	C16H21N3O6S1	1.4369999999999998	[M+H-H2O]+	-	1.12304	0.0539555	1.76356	0.43485	0.785033	1.18124	0.875387	0.0373166	0.317557	0.411528	0.658535	1.19246	0.215819	0.668131	1.09229	0.611072	0.359544	0.800183	1.20741	0.0259862	1.45037
MW0156778	Ser-His-Met	Amino acids and derivatives	Amino acids and derivatives	C14H23N5O5S1	3.9389999999999996	[M+H]+	-	1.27326	0.0365396	0.663522	1.30928	0.0333758	2.58987	1.29575	0.0309246	0.380993	0.600959	0.445727	1.12784	1.03086	0.159733	1.26094	0.138075	0.900897	1.01482	0.231017	0.699214	1.05832
MW0159046	Val-Ile-Pro-Lys-Ser	Amino acids and derivatives	Amino acids and derivatives	C25H46N6O7	6.8424	[M+NH4]+	-	0.575142	0.473585	0.818328	1.33859	0.00524194	1.81926	1.34513	0.000352679	0.380432	0.30277	0.74888	0.955291	0.538183	0.603716	1.1441	1.22583	0.027371	0.732691	1.39872	0.000185805	2.20485
MW0154554	N-methylundec-10-enamide	FA	Others	C12H23NO	5.6204	[M+HCOO+2H]+	-	0.793468	0.264287	1.40648	1.18501	0.0298708	1.5945	1.0578	0.118891	0.647423	1.00007	0.128192	0.699761	0.109279	0.796404	0.946652	0.93906	0.196294	0.765551	0.85154	0.236524	1.35813
MW0158644	Tyr-Trp-Val	Amino acids and derivatives	Amino acids and derivatives	C25H30N4O5	5.0024	[M+]+	-	1.32264	0.00138619	2.03131	1.33054	0.00515794	0.534166	1.34896	6.36373e-06	2.37089	0.611443	0.414517	0.898811	1.3694	0.00234681	0.381012	1.06786	0.0766161	1.49232	1.25475	0.0816227	0.76062
MW0156743	Ser-Glu-Ser-Asp-Ile	Amino acids and derivatives	Amino acids and derivatives	C21H35N5O12	5.1018	[M+]+	-	0.43837	0.706641	0.826666	1.05181	0.135211	0.631391	1.23355	0.0381296	3.14799	0.694495	0.375948	1.36929	1.23238	0.020396	3.10711	1.34068	0.00353253	0.337454	1.21386	0.0516329	0.423909
MW0151101	His-Thr-Phe-Cys-Ala	Amino acids and derivatives	Amino acids and derivatives	C25H35N7O7S	3.998	[M-H+2Na]+	-	1.02475	0.112218	0.563343	1.13149	0.0679857	1.31434	1.20396	0.0568187	0.646846	1.14228	0.115277	1.82084	0.946687	0.15486	0.620409	0.185112	0.806907	0.920444	1.11576	0.0326876	2.00804
MW0156675	Ser-Asp-Arg-Asp	Amino acids and derivatives	Amino acids and derivatives	C17H29N7O10	2.7521	[M-H+2Na]+	-	0.729985	0.294266	1.37756	1.07604	0.136927	1.72564	1.21851	0.0561663	0.526535	1.02346	0.121124	0.568329	0.788888	0.30189	1.27491	0.83255	0.245043	1.18157	0.382894	0.651056	0.933196
MW0145462	Arg-Phe-Glu	Amino acids and derivatives	Amino acids and derivatives	C20H30N6O6	5.301	[M+NH4]+	-	0.0564783	0.873366	0.936483	1.18399	0.0353234	3.29784	1.31599	0.0085054	0.0617178	0.530125	0.541907	0.791655	1.27589	0.0280161	2.28859	1.14902	0.033627	0.4178	1.34993	0.00496033	6.93088
MW0152204	Leu-Ala-Met-Glu-Arg	Amino acids and derivatives	Amino acids and derivatives	C25H46N8O8S	6.3445	[M+H]+	-	1.10837	0.0215973	0.457814	0.167894	0.989253	1.00508	0.073507	0.827278	1.10517	1.24359	0.0150929	1.99059	0.651225	0.336196	0.644741	0.220632	0.639242	1.27734	0.346812	0.709941	1.19952
MW0158504	Tyr-Ile-Met	Amino acids and derivatives	Amino acids and derivatives	C20H31N3O5S1	4.4102	[M+HCOO+2H]+	-	1.32115	0.00160174	0.560421	1.32473	0.0122497	0.507924	1.28438	0.00918956	1.79483	1.39237	0.00137338	1.82795	1.38067	0.0125279	1.97603	1.37166	0.0132446	0.446757	1.03995	0.115927	1.21293
MW0158518	Tyr-Leu-Gly	Amino acids and derivatives	Amino acids and derivatives	C17H25N3O5	5.3805	[M-H+2K]+	-	1.30666	0.00322895	0.640726	1.33135	0.00767372	3.62986	1.27647	0.00465833	0.492732	0.864482	0.213968	1.14649	0.314675	0.67935	1.04371	0.877047	0.197533	1.13274	1.34216	0.00374199	0.643787
MW0159235	Val-Val-Asp-Phe-Ser	Amino acids and derivatives	Amino acids and derivatives	C26H39N5O9	5.1175	[M+]+	-	1.34598	0.014429	0.203687	1.0395	0.0688385	1.63969	1.23373	0.0141337	0.473263	1.34237	0.0173432	2.73365	0.676721	0.319455	1.36965	0.0294287	0.978876	1.00804	1.1121	0.0715696	1.67626
MW0144679	Ala-Met-Leu-Asn-Asp	Amino acids and derivatives	Amino acids and derivatives	C22H38N6O9S	4.3316	[M-H+2Na]+	-	0.88774	0.145142	0.601872	0.687637	0.268957	1.47598	0.764767	0.250756	1.6792	0.719319	0.284222	0.707129	1.22391	0.0153399	2.40124	1.01944	0.0892128	0.677173	0.907327	0.191421	0.583015
MW0158607	Tyr-Ser-Leu	Amino acids and derivatives	Amino acids and derivatives	C18H27N3O6	3.9782	[M+HCOO+2H]+	-	0.133837	0.777225	1.07193	0.125219	0.754045	0.896021	0.578186	0.384086	1.41271	0.816883	0.254747	1.29073	1.33118	0.073544	0.350592	1.36743	0.000554921	2.39241	1.36159	0.00228356	0.68075
MW0105883	Asp-Val-Arg	Amino acids and derivatives	Amino acids and derivatives	C15H28N6O6	4.4495	[M-H+2Na]+	-	0.975774	0.200882	0.794417	1.24113	0.0327172	2.41983	1.27233	0.023715	0.317037	0.708445	0.335892	1.20768	1.41311	0.00322588	0.33336	1.36387	0.000588829	2.75055	1.12733	0.125716	1.48174
MW0151500	Ile-Leu-Tyr-Asp	Amino acids and derivatives	Amino acids and derivatives	C25H38N4O8	5.7806	[M+NH4]+	-	0.458527	0.607859	1.24028	1.20215	0.00442887	0.0900727	1.32758	0.00812648	8.32089	0.570768	0.37997	1.73402	1.24606	0.0594419	2.37599	1.28917	0.0356734	0.223433	0.402092	0.640523	1.16861
MW0150362	Gly-Glu-Tyr-Ser-Val	Amino acids and derivatives	Amino acids and derivatives	C24H35N5O10	5.162000000000001	[M+]+	-	1.22322	0.0867075	0.393028	1.22576	0.0986968	2.4952	1.33164	8.00111e-05	0.358551	0.999778	0.134325	1.80852	1.07628	0.224773	1.89578	0.439402	0.560366	0.783094	0.319537	0.839665	1.05924
MW0152344	Leu-Gly-His-Phe-Met	Amino acids and derivatives	Amino acids and derivatives	C28H41N7O6S	5.2212	[M+NH4]+	-	0.773536	0.286504	0.756743	0.231736	0.71517	0.864198	1.16615	0.027872	0.420231	0.359092	0.680746	1.12639	1.23665	0.0534191	1.72732	1.17201	0.0278615	0.441921	1.33702	0.000690318	4.23199
MW0145437	Arg-Lys-His	Amino acids and derivatives	Amino acids and derivatives	C18H33N9O4	6.2843	[M+]+	-	0.933786	0.122997	0.784363	0.050631	0.999255	0.999853	1.12373	0.0620982	1.30803	0.150572	0.902503	1.01907	0.432771	0.575392	1.0868	1.09885	0.122459	0.797199	0.878281	0.194599	1.1041
MW0149815	Gln-Thr-Glu	Amino acids and derivatives	Amino acids and derivatives	C14H24N4O8	1.2409	[M+H]+	-	1.2834	0.0132846	0.46127	0.81584	0.210708	1.79815	1.29875	0.0047108	0.236774	1.21548	0.0240857	2.56433	0.865424	0.235246	1.42374	0.655189	0.413686	0.737275	1.06665	0.0805849	1.89169
MW0153506	Met-Asn-His	Amino acids and derivatives	Amino acids and derivatives	C15H24N6O5S1	3.1289	[M-H+2Na]+	-	0.300579	0.810533	1.13342	0.29428	0.767586	0.886544	0.913866	0.21951	0.495551	0.071449	0.838609	1.12447	0.414638	0.560541	1.27304	0.902865	0.195871	0.505267	1.10137	0.146818	2.77657
MW0151548	Ile-Phe-Thr	Amino acids and derivatives	Amino acids and derivatives	C19H29N3O5	2.6797	[M+K]+	-	1.34509	0.0134549	0.347264	1.21848	0.023272	1.82508	0.759174	0.251248	1.3663	0.950121	0.168643	0.846554	1.16558	0.142568	2.09508	0.581506	0.385178	0.749652	0.501173	0.542514	0.868556
MW0158140	Trp-Glu-Asp	Amino acids and derivatives	Amino acids and derivatives	C20H24N4O8	2.4621	[2M+NH4]+	-	1.31039	0.00800701	0.531037	1.25582	0.0113323	1.57961	1.03456	0.0934338	1.33904	1.15075	0.0555906	0.809782	1.40382	0.00169026	1.95671	1.0813	0.0826215	1.1817	1.37685	0.00167918	0.475479
MW0159146	Val-Pro-Trp	Amino acids and derivatives	Amino acids and derivatives	C21H28N4O4	5.5604	[M+H]+	-	1.36685	0.000172871	1.33529	1.17395	0.0375025	1.79435	1.00199	0.113641	1.42883	1.26326	0.0734763	0.612804	1.32421	0.0298908	0.550869	1.24516	0.0206324	1.71687	1.34927	0.00253007	0.503999
MW0145310	Arg-Cys-Gln	Amino acids and derivatives	Amino acids and derivatives	C14H27N7O5S1	2.7192	[M+H]+	-	1.37052	1.52448e-06	0.0620646	1.30678	0.000667288	8.78173	1.30765	0.0117258	0.0745122	1.41148	0.000240018	3.83609	1.25228	0.0637701	1.863	0.195523	0.662086	1.24432	1.19697	0.0239951	2.76894
MW0151450	Ile-His-Glu	Amino acids and derivatives	Amino acids and derivatives	C17H27N5O6	1.7905	[M+Na+HCOOH]+	-	1.1477	0.0492757	0.468158	1.32571	0.152442	62.9783	1.31925	0.0223145	0.0816918	0.720114	0.383041	0.516744	1.35146	0.0729944	0.303315	1.32159	0.102121	5.10938	0.980712	0.223028	0.518443
MW0157608	Thr-Gln-Glu-Asp	Amino acids and derivatives	Amino acids and derivatives	C18H29N5O11	0.7716	[M-H+2Na]+	-	0.460467	0.511347	1.20019	0.178531	0.745034	0.933175	0.509487	0.483607	0.82553	1.18054	0.0514644	1.30138	0.701419	0.381424	0.765825	0.875688	0.187061	1.13253	0.27491	0.832252	0.958235
MW0145264	Arg-Arg-Phe	Amino acids and derivatives	Amino acids and derivatives	C21H35N9O4	5.5803	[M-H+2Na]+	-	1.3165	0.0524578	18.0629	0.766788	0.257825	0.330753	0.479952	0.369169	0.514191	0.748083	0.360515	1.85961	1.40204	0.0502286	0.0296009	0.409566	0.768115	1.146	1.02401	0.185361	5.16027
MW0155119	Phe-Asp-Ala-Glu	Amino acids and derivatives	Amino acids and derivatives	C21H28N4O9	3.5242	[M+]+	-	1.23116	0.00578999	0.261789	1.26836	0.100403	14.116	1.29299	0.0706687	0.0780735	0.997508	0.092685	1.94263	0.812359	0.249377	1.94283	0.302788	0.537225	0.776073	0.300925	0.617245	1.18333
MW0155802	Pro-Asn-Thr	Amino acids and derivatives	Amino acids and derivatives	C13H22N4O6	1.1626	[M+]+	-	0.522084	0.506046	1.07193	1.30158	0.0565988	3.19032	1.32592	0.00216281	0.460005	0.865658	0.264861	0.737536	1.44509	0.00249468	0.387401	1.28254	0.129244	3.33551	0.764665	0.355716	0.66701
MW0153672	Met-Thr-Asn-Leu-Gly	Amino acids and derivatives	Amino acids and derivatives	C21H38N6O8S	5.082	[M+H]+	-	1.36974	5.5886e-06	0.258172	1.35202	0.000379572	3.91691	1.32394	0.00321884	0.419298	1.33779	0.00701126	1.24087	0.6177	0.412314	1.11434	1.34263	0.00248839	1.87875	0.78581	0.256366	0.907842
MW0157583	Thr-Asp-Asn-Asp	Amino acids and derivatives	Amino acids and derivatives	C16H25N5O11	2.2517	[M+]+	-	1.25548	0.0930899	0.103451	0.982548	0.0937268	0.362574	1.23926	0.0776056	0.240276	1.31573	0.0885105	16.6937	0.796709	0.342471	1.89192	0.229851	0.703594	1.20695	1.1145	0.0922182	2.9108
MW0156639	Ser-Arg-Ala-Val-Cys	Amino acids and derivatives	Amino acids and derivatives	C20H38N8O7S	4.6874	[M-H+2Na]+	-	1.25669	0.0131876	0.446604	1.11017	0.0535351	1.92527	1.16009	0.109386	0.352939	1.20327	0.0318272	1.71595	0.572221	0.538845	0.753269	0.53988	0.464709	1.58308	0.73901	0.318024	1.61037
MW0153719	Met-Val-Met	Amino acids and derivatives	Amino acids and derivatives	C15H29N3O4S2	1.2409	[M+H]+	-	1.14229	0.0914221	2.38169	1.26505	0.00181779	4.47731	0.897937	0.153913	0.562122	1.22716	0.0130081	0.472049	1.29986	0.0819495	0.356695	1.31012	0.00389623	2.23756	1.28322	0.00526761	0.4428
MW0104472	N-Acetylvanilalanine	Amino acids and derivatives	Amino acids and derivatives	C12H15NO5	5.162000000000001	[2M+NH4]+	-	1.33992	0.000917881	0.626319	1.34043	0.000147528	2.23203	1.10291	0.159435	0.4787	0.892911	0.178425	0.94108	0.602226	0.421399	1.10292	0.824585	0.242822	1.14812	0.484703	0.487503	1.25396
MW0148087	Cys-Val-Ala	Amino acids and derivatives	Amino acids and derivatives	C11H21N3O4S1	2.4307	[M+HCOO+2H]+	-	0.143922	0.918525	0.986843	1.31606	0.00932848	0.418859	1.32786	0.00529829	5.87428	0.985839	0.172476	0.838961	0.625975	0.39499	1.15128	1.03893	0.0747455	0.638811	0.889118	0.197289	0.667474
MW0151034	His-Met-Val	Amino acids and derivatives	Amino acids and derivatives	C16H27N5O4S1	3.1372	[M+]+	-	1.09739	0.05603	0.672339	1.17456	0.0217101	1.6087	0.50303	0.643187	1.21666	0.929557	0.152769	0.830476	1.17183	0.094775	1.90263	0.379219	0.578323	0.859864	0.886885	0.195202	0.559316
MW0155311	Phe-Pro-Asp	Amino acids and derivatives	Amino acids and derivatives	C18H23N3O6	5.1219	[M+H]+	-	0.0864846	0.881103	0.978855	1.16124	0.0696389	1.41443	1.30126	0.0039652	1.65722	1.23397	0.0295258	0.610764	1.2346	0.0581962	1.52754	0.689916	0.342712	0.863256	1.35008	0.0214165	0.541146
MW0110376	Val-Tyr-Lys	Amino acids and derivatives	Amino acids and derivatives	C20H32N4O5	1.9668	[M-H+2Na]+	-	0.501825	0.491967	0.929831	1.12686	0.0048114	5.46189	0.165252	0.877447	0.900911	1.12868	0.115589	0.729417	1.4207	0.00711583	0.263253	1.39206	0.000104833	4.00589	1.19552	0.0274307	0.284134
MW0155248	Phe-Leu-Glu	Amino acids and derivatives	Amino acids and derivatives	C20H29N3O6	3.3261	[M+H]+	-	0.826592	0.259764	1.09615	1.33698	0.000212725	2.36186	1.27161	0.00470926	0.609299	1.39302	0.00361142	0.650293	0.458659	0.536822	1.08872	0.134127	0.888082	1.01961	0.800571	0.254891	0.878184
MW0150183	Glu-Tyr-Arg-Asp	Amino acids and derivatives	Amino acids and derivatives	C24H35N7O10	5.0024	[M-H+2Na]+	-	0.354574	0.602349	0.878326	1.16563	0.0386795	1.86942	0.702757	0.265383	1.28681	0.955192	0.148218	0.686119	1.27193	0.163146	3.61173	0.563819	0.479304	0.680318	1.22513	0.160339	0.280735
MW0159000	Val-Glu-Thr-Glu	Amino acids and derivatives	Amino acids and derivatives	C19H32N4O10	5.0619	[M+H]+	-	0.982251	0.152556	0.650249	0.807038	0.215845	0.902288	0.378148	0.770248	1.08926	1.11923	0.131534	1.65022	0.851116	0.219253	1.17728	1.34908	0.00972226	0.531261	0.81615	0.325928	1.51605
MW0150808	His-Ala-Arg-Glu	Amino acids and derivatives	Amino acids and derivatives	C20H33N9O7	5.8812	[M-H+2Na]+	-	0.736567	0.370992	0.827906	1.35418	0.00114761	3.22548	1.18741	0.0998646	0.546125	1.14415	0.0737038	0.8898	0.32638	0.766989	1.06526	1.00101	0.201541	1.51603	1.19714	0.0904325	0.477173
MW0157725	Thr-Lys-Gln-Lys	Amino acids and derivatives	Amino acids and derivatives	C21H41N7O7	4.1947	[M+]+	-	0.577509	0.41781	0.874247	0.0216427	0.851196	0.952099	0.296446	0.709627	0.902339	0.22158	0.773289	1.04151	0.216778	0.629299	1.30243	0.210784	0.633626	0.770451	0.694895	0.305887	1.27395
MW0159192	Val-Thr-Tyr-Asp-Met	Amino acids and derivatives	Amino acids and derivatives	C27H41N5O10S	5.7004	[M+]+	-	1.30833	0.000889444	0.262319	0.689945	0.31156	1.18208	1.34321	0.00270648	0.235109	1.40478	0.000168147	6.94056	0.933715	0.146841	1.51774	1.29377	0.0308918	0.390917	1.3773	0.000455947	3.33101
MW0146152	Asp-Ile-Lys-Glu-Met	Amino acids and derivatives	Amino acids and derivatives	C26H46N6O10S	5.2809	[M+H]+	-	1.01869	0.0927852	1.65853	1.25177	0.0111721	0.590165	1.05418	0.160975	0.327973	0.178122	0.956123	0.984779	1.24684	0.0548285	1.65943	1.22074	0.0218755	0.426902	1.19622	0.124378	4.46518
MW0009022	N-Desmethyl Imatinib	Benzene and substituted derivatives	Benzene and substituted derivatives	C28H29N7O	6.2843	[M+]+	-	1.21749	0.0483637	0.388433	0.943556	0.203423	2.41541	0.912306	0.22448	2.88965	0.321256	0.809178	1.09708	1.08073	0.157006	1.99634	0.758734	0.319981	0.690213	1.17746	0.0108314	0.244
MW0149705	Gln-His-Phe-Arg	Amino acids and derivatives	Amino acids and derivatives	C26H38N10O6	8.7375	[M+NH4]+	-	1.22194	0.0204757	1.46556	0.650331	0.429033	0.881805	1.0872	0.0848653	1.38983	0.367511	0.61059	0.909878	1.35194	0.0355002	0.812592	0.177418	0.873748	0.987559	0.999682	0.125708	0.762506
MW0151435	Ile-Gly-Lys-Glu-Leu	Amino acids and derivatives	Amino acids and derivatives	C25H46N6O8	6.569	[M+NH4]+	-	0.0108057	0.987199	0.996721	0.58437	0.475682	1.1162	1.10731	0.0862546	0.70671	0.286805	0.627454	1.09179	1.14935	0.0447431	0.488789	1.11098	0.0564614	1.89438	1.23981	0.0489926	1.2581
MW0153645	Met-Pro-Glu	Amino acids and derivatives	Amino acids and derivatives	C15H25N3O6S1	3.9245	[M+]+	-	1.22639	0.067469	0.6654	1.28248	0.0435516	2.48903	1.27806	0.0324868	0.388998	0.446076	0.592639	1.10331	1.03666	0.160553	1.27635	0.00626567	0.932833	0.98974	0.445935	0.508372	1.11365
MW0155392	Phe-Tyr-Ser	Amino acids and derivatives	Amino acids and derivatives	C21H25N3O6	5.2608	[M+CH3CN+Na]+	-	0.689747	0.357913	1.53401	0.837159	0.182501	2.03787	0.805388	0.261864	2.01204	0.46156	0.55416	0.757673	0.968799	0.182325	0.53147	0.72304	0.268985	1.904	1.22313	0.127449	0.207362
MW0158478	Tyr-His-Asp	Amino acids and derivatives	Amino acids and derivatives	C19H23N5O7	1.1821	[M+H]+	-	0.0941381	0.774322	0.93645	0.273648	0.866622	0.949613	0.922406	0.0993053	1.76882	0.188958	0.658018	0.847611	0.313426	0.824507	0.941415	0.14597	0.830402	1.08321	0.53263	0.469851	0.735522
MW0156791	Ser-Ile-Asn-Lys	Amino acids and derivatives	Amino acids and derivatives	C19H36N6O7	6.4844	[M+H]+	-	0.273267	0.721744	1.02792	0.330474	0.670645	1.04549	0.898098	0.15908	1.2171	0.828292	0.231541	0.897044	0.386211	0.606895	0.969253	0.778827	0.273392	1.05214	1.10666	0.102267	0.835738
MW0145464	Arg-Phe-His	Amino acids and derivatives	Amino acids and derivatives	C21H30N8O4	5.9616	[M+NH4]+	-	0.367542	0.547004	0.893978	1.2058	0.0228844	1.74414	0.838467	0.189583	0.796634	0.428714	0.512505	1.137	1.07787	0.147154	0.853048	1.00984	0.184669	1.2586	1.17577	0.0616932	0.659496
MW0146101	Asp-Glu-Ile-Asp	Amino acids and derivatives	Amino acids and derivatives	C19H30N4O11	2.5125	[M+H]+	-	1.36711	0.00272133	0.449328	1.18973	0.0301142	1.71368	1.29623	0.000770612	0.34684	1.40576	0.00209851	2.11756	0.36663	0.703262	0.955215	1.15244	0.0959022	0.708187	1.40673	0.000797255	2.61392
MW0150329	Gly-Asp-Phe	Amino acids and derivatives	Amino acids and derivatives	C15H19N3O6	2.9256	[M+H]+	-	0.956248	0.170854	0.589675	1.26002	0.07124	0.258061	1.25093	0.0734521	3.77548	1.31371	0.00469778	2.53992	1.00062	0.146548	1.76881	1.0418	0.0930623	0.635958	1.04103	0.120864	0.609204
MW0158559	Tyr-Met-Trp	Amino acids and derivatives	Amino acids and derivatives	C25H30N4O5S1	1.2409	[M+]+	-	0.501299	0.549396	0.948296	1.30779	0.0402976	0.431328	1.28112	0.0429621	2.13409	0.876779	0.225266	0.959031	1.17123	0.14908	1.76583	1.24494	0.119338	0.490603	1.3645	0.0248305	1.37887
MW0159131	Val-Phe-Tyr	Amino acids and derivatives	Amino acids and derivatives	C23H29N3O5	4.5282	[M+CH3CN+H]+	-	1.19201	0.0557623	0.751614	1.06862	0.0544553	0.615917	0.442506	0.521069	0.918149	0.459305	0.487255	0.846129	0.70252	0.327499	0.822799	0.0946767	0.712677	1.15112	1.20262	0.00886261	2.93575
MW0156678	Ser-Asp-Glu	Amino acids and derivatives	Amino acids and derivatives	C12H19N3O9	2.5216	[M+H]+	-	1.2029	0.0172149	1.85645	0.546676	0.497689	0.825709	0.406247	0.568566	0.948952	0.557399	0.383212	0.713579	1.38459	0.00750462	1.65823	1.40033	3.24488e-05	0.41645	1.30697	0.0119018	1.39507
MADP0516	4-(Butylamino)benzoic acid	Benzene and substituted derivatives	Benzene and substituted derivatives	C11H15NO2	2.0256	[M+HCOO+2H]+	-	1.07515	0.10343	1.35585	0.783424	0.253542	0.711991	0.0226155	0.836492	0.920513	0.794417	0.307105	1.26605	0.122839	0.743303	1.12984	0.179752	0.904925	1.04556	0.569886	0.458888	0.752429
MW0155988	Pro-Ser-Asp	Amino acids and derivatives	Amino acids and derivatives	C12H19N3O7	1.3918	[M+NH4]+	-	0.516891	0.455691	1.14217	1.0534	0.0613229	1.69889	0.691821	0.277136	0.730387	0.785423	0.267168	0.855907	0.633792	0.47144	0.818902	0.0950894	0.954568	1.01747	0.0209799	0.964494	0.989394
MW0153225	Lys-HoPhe-OH	Amino acids and derivatives	Amino acids and derivatives	C21H25N3O6	2.8376	[M-H+2Na]+	-	1.28101	0.056671	2.87573	0.186154	0.682953	1.09568	1.3293	0.0098313	0.423551	0.763586	0.289071	1.26567	1.02894	0.179389	0.662351	1.32733	0.00473026	0.670798	1.19306	0.0417259	1.33249
MW0155209	Phe-His-His	Amino acids and derivatives	Amino acids and derivatives	C21H25N7O4	4.9232	[M+]+	-	0.756231	0.249979	0.736658	0.683801	0.273687	1.59449	0.226087	0.79301	1.09703	0.179147	0.948551	1.01969	0.176397	0.888348	1.03593	0.649565	0.367827	1.19336	0.987607	0.139724	0.61563
MW0158260	Trp-Thr-Tyr	Amino acids and derivatives	Amino acids and derivatives	C24H28N4O6	4.9051	[M+]+	-	0.674233	0.301778	1.45123	1.25424	0.0789452	0.349053	1.30716	0.0418118	11.87	0.982705	0.0885884	0.564761	1.24053	0.048034	0.332709	1.29522	0.0124096	4.18486	1.33667	0.0143317	0.2115
MW0151226	HoPhe-Tyr-OH	Others	Lactones	C24H22N2O7	3.5439	[M+H]+	-	1.05939	0.117642	0.638243	1.30467	0.022646	56.3311	1.27016	0.0338329	0.0362645	0.997777	0.210543	0.723994	1.08515	0.199083	2.2934	0.826464	0.30864	0.587906	0.623232	0.410355	0.785708
MW0152925	Lys-Cys-His	Amino acids and derivatives	Amino acids and derivatives	C15H26N6O4S1	6.2843	[M+]+	-	1.20601	0.0242953	0.448357	1.16268	0.00269317	7.24549	1.02318	0.081689	0.234214	0.101673	0.916674	0.983196	1.20013	0.0480138	1.77114	1.17705	0.0286099	0.631307	0.29586	0.606764	1.19554
MW0158649	Tyr-Tyr-Glu	Amino acids and derivatives	Amino acids and derivatives	C23H27N3O8	1.8885	[M+CH3CN+Na]+	-	1.32431	0.000815972	0.361197	1.34673	0.00208059	48.005	1.33201	0.0366813	0.0174739	1.35288	0.00460398	1.51526	0.819019	0.27154	1.31692	0.850008	0.245523	0.752241	1.23822	0.0971665	2.19875
MW0146350	Asp-HoPhe-OH	Amino acids and derivatives	Amino acids and derivatives	C19H18N2O8	3.6978	[M+NH4]+	-	1.29459	0.00436953	0.551407	1.25525	0.00970562	1.53595	0.283862	0.510157	0.774305	1.06343	0.117539	1.16558	1.33795	0.00618366	1.62347	0.0238367	0.97572	0.997792	0.580962	0.489415	0.807636
MW0145478	Arg-Pro-Glu	Amino acids and derivatives	Amino acids and derivatives	C16H28N6O6	2.5018	[M-H+2Na]+	-	0.538923	0.475046	0.918057	0.62589	0.364925	0.855453	0.754021	0.256003	0.88466	0.855899	0.224034	1.22616	0.257621	0.77631	1.03437	1.25537	0.0230618	0.759916	1.35517	0.00393925	1.49337
MW0151318	Ile-Ala-Trp	Amino acids and derivatives	Amino acids and derivatives	C20H28N4O4	6.7827	[2M+H]+	-	1.28513	0.00690134	0.552411	0.807379	0.16841	2.428	0.967152	0.0515611	0.330231	1.15978	0.0276603	2.52351	0.390863	0.528469	1.21309	0.358996	0.771067	1.07569	0.986343	0.129375	0.685622
MW0144742	Ala-Thr-Cys	Amino acids and derivatives	Amino acids and derivatives	C10H19N3O5S1	4.0374	[M+NH4]+	-	0.529252	0.334195	0.541505	0.314151	0.623327	1.09019	0.4691	0.624883	1.17708	0.171937	0.527484	1.37791	0.403926	0.74407	1.12471	0.438208	0.546614	0.914011	0.202249	0.963822	1.01596
MW0148061	Cys-Pro-Glu	Amino acids and derivatives	Amino acids and derivatives	C13H21N3O6S1	1.7415	[M+]+	-	0.945009	0.242755	1.62251	1.25116	0.00214968	3.90092	1.04451	0.0757407	0.458464	1.35016	0.0100468	0.506792	0.632585	0.450756	0.732366	0.380099	0.74146	1.12048	0.581029	0.442178	0.828667
MW0150014	Glu-Gly-Lys-Tyr-Glu	Amino acids and derivatives	Amino acids and derivatives	C27H40N6O11	3.2667	[M-H+2Na]+	-	1.29778	0.12323	0.0679309	1.3062	0.00413505	0.770534	1.33974	0.000343903	2.142	0.739536	0.31091	1.94691	1.3836	0.0116371	3.61881	1.14914	0.0861425	0.695963	1.37398	0.00104865	1.81896
MW0157845	Thr-Tyr-Leu-Glu	Amino acids and derivatives	Amino acids and derivatives	C24H36N4O9	5.8812	[M-H+2Na]+	-	0.696719	0.28379	0.697598	1.35514	0.0126874	12.6263	1.3252	0.0333864	0.225945	0.544923	0.456578	0.863796	0.0568133	0.917739	0.95851	0.256301	0.92574	1.02839	1.26043	0.0352348	0.590139
MW0157788	Thr-Pro-Ser-Cys-Asn	Amino acids and derivatives	Amino acids and derivatives	C19H32N6O9S	1.1821	[M+]+	-	1.34579	0.013033	7.70286	1.32089	0.0174257	8.72387	0.928712	0.263148	0.352926	1.3899	0.0180223	0.10382	0.644703	0.403213	0.722166	0.557723	0.311861	0.521691	0.0950964	0.88567	1.07801
MW0157778	Thr-Pro-Gln	Amino acids and derivatives	Amino acids and derivatives	C14H24N4O6	1.3582	[M+H]+	-	1.36502	0.00159035	0.19493	1.33955	0.001801	9.12282	1.29459	0.00102346	0.272682	1.31994	0.0075642	1.4832	1.11584	0.185884	2.05301	0.00862099	0.964333	1.01789	0.676939	0.334111	0.665341
MW0158406	Tyr-Asp-Ala-Asp	Amino acids and derivatives	Amino acids and derivatives	C20H26N4O10	1.175	[M+CH3CN+H]+	-	0.75943	0.309881	0.833615	0.558197	0.42142	1.09586	1.07407	0.0689298	1.31048	0.379015	0.633414	1.04251	0.562326	0.460172	1.22893	0.535812	0.486832	0.818282	0.70804	0.361037	0.796784
MW0158142	Trp-Glu-Gln	Amino acids and derivatives	Amino acids and derivatives	C21H27N5O7	4.9627	[M+NH4]+	-	1.28886	0.00465265	0.652206	1.30649	0.0122204	1.85617	0.747721	0.256064	1.11386	1.22088	0.0490875	0.748988	0.749328	0.318147	1.17802	0.194894	0.873459	1.02094	1.14784	0.0578988	0.823265
MW0150100	Glu-Phe-Glu	Amino acids and derivatives	Amino acids and derivatives	C19H25N3O8	2.4621	[M-H+2Na]+	-	0.935715	0.152642	0.731386	0.783643	0.233385	1.30132	1.09911	0.0758326	1.71653	1.0353	0.148285	0.724808	0.269711	0.65489	0.90905	0.323364	0.565825	1.34949	0.46121	0.50097	0.688395
MW0145847	Asn-Met-Tyr	Amino acids and derivatives	Amino acids and derivatives	C18H26N4O6S1	4.6075	[M+]+	-	0.778744	0.350639	0.575008	0.21828	0.790025	1.07385	1.08939	0.107253	0.352464	0.208269	0.828214	0.940159	0.814114	0.39396	1.61925	0.925723	0.163876	0.540308	1.22893	0.0671112	5.58613
MW0158454	Tyr-Glu-Cys	Amino acids and derivatives	Amino acids and derivatives	C17H23N3O7S1	2.9353	[M+H]+	-	0.420124	0.569709	1.06512	1.21798	0.0347905	1.25646	0.732807	0.27572	0.89518	0.489198	0.520759	1.06251	0.837912	0.246947	1.22736	0.935234	0.156845	0.739999	0.616581	0.403458	0.864976
MW0155971	Pro-Pro-Asn	Amino acids and derivatives	Amino acids and derivatives	C14H22N4O5	2.253	[M-H+2Na]+	-	0.784971	0.223263	0.591786	1.3221	0.00591611	7.49826	1.24836	0.103948	0.17341	0.129374	0.975425	1.00867	0.884563	0.223209	0.654373	1.32727	0.0301245	3.24603	0.942334	0.163616	0.606557
MW0152403	Leu-Leu-Met	Amino acids and derivatives	Amino acids and derivatives	C17H33N3O4S1	4.3906	[M+K]+	-	0.0621815	0.773604	1.10697	0.316638	0.749913	0.948375	1.1073	0.16986	0.501749	0.526731	0.481909	1.14867	1.06807	0.0789373	1.83939	0.85781	0.156406	0.596368	0.674005	0.350935	1.50666
MW0158591	Tyr-Pro-Ser	Amino acids and derivatives	Amino acids and derivatives	C17H23N3O6	2.2629	[M+]+	-	0.319206	0.704025	0.970316	1.33584	0.000205159	2.44158	1.22986	0.0223267	0.590615	1.01999	0.122605	0.930647	1.35918	0.0222472	0.640789	1.15728	0.104506	1.37522	0.644654	0.369492	0.87144
MW0159165	Val-Ser-Thr-Asp	Amino acids and derivatives	Amino acids and derivatives	C16H28N4O9	1.9278	[M-H+2Na]+	-	1.35964	0.0118266	4.04964	1.34056	0.00742536	0.424918	1.33585	0.00324996	5.19256	1.40084	0.000612323	0.364812	1.20308	0.046158	0.654273	1.00592	0.120532	1.31875	1.37971	0.00674714	0.355556
MW0155306	Phe-Phe-Thr	Amino acids and derivatives	Amino acids and derivatives	C22H27N3O5	4.3906	[M-H+2Na]+	-	0.431107	0.628089	0.86575	1.04923	0.137482	0.549081	0.126782	0.806973	1.06843	0.826958	0.225999	1.30068	1.29552	0.0363063	3.20035	1.23666	0.0911559	0.498305	0.308562	0.770743	0.94921
MW0108183	Met-Val-Lys	Amino acids and derivatives	Amino acids and derivatives	C16H32N4O4S1	4.7268	[M+Na+HCOOH]+	-	1.36179	3.60874e-05	0.255192	1.31023	0.000366172	17.8084	1.28928	4.10975e-05	0.075973	0.39213	0.586309	0.970624	1.32811	0.00455975	0.255705	1.36447	0.000561693	9.8204	1.1709	0.0689683	1.18831
[truncated: 2,339 more rows]
